# Supplementary material for: Deep Sequencing Reveals Complex Spurious Transcription from Transiently Transfected Plasmids
Source: PLoS One. 2012 Aug 16;7(8):e43283. doi: 10.1371/journal.pone.0043283 (PMC3420890; doi:10.1371/journal.pone.0043283)
Supplement: Table S4 — Figure 1 CPM source data. (XLS) [file pone.0043283.s007.xls]

## Sheet: phRL
phRL_SV40
Position	Base	Number of reads (sense strand)	Number of reads (anti-sense strand)
0	A	0	0
1	G	0	0
2	A	0	0
3	T	1	2
4	C	1	2
5	T	5	2
6	G	5	2
7	C	5	2
8	G	5	2
9	C	5	2
10	A	7	2
11	G	7	5
12	C	7	10
13	A	7	11
14	C	7	11
15	C	7	14
16	A	7	14
17	T	7	17
18	G	7	27
19	G	7	29
20	C	7	32
21	C	7	32
22	T	7	35
23	G	7	37
24	A	7	37
25	A	7	37
26	A	7	37
27	T	7	39
28	A	7	41
29	A	7	45
30	C	7	45
31	C	7	52
32	T	7	57
33	C	7	64
34	T	7	141
35	G	7	147
36	A	7	151
37	A	7	152
38	A	8	153
39	G	8	155
40	A	8	187
41	G	8	191
42	G	8	206
43	A	8	222
44	A	8	231
45	C	8	241
46	T	8	292
47	T	8	323
48	G	8	328
49	G	8	330
50	T	8	334
51	T	8	371
52	A	8	376
53	G	7	375
54	G	7	381
55	T	3	383
56	A	3	384
57	C	3	449
58	C	3	451
59	T	3	453
60	T	1	454
61	C	1	452
62	T	2	445
63	G	4	444
64	A	4	444
65	G	4	441
66	G	4	450
67	C	6	446
68	G	6	435
69	G	6	439
70	A	6	460
71	A	6	478
72	A	6	480
73	G	6	485
74	A	6	489
75	A	6	502
76	C	6	510
77	C	6	509
78	A	6	507
79	G	7	505
80	C	7	505
81	T	7	501
82	G	7	496
83	T	7	492
84	G	7	422
85	G	7	417
86	A	8	413
87	A	8	430
88	T	7	429
89	G	7	427
90	T	7	398
91	G	7	396
92	T	7	381
93	G	7	367
94	T	7	358
95	C	7	347
96	A	7	298
97	G	7	267
98	T	7	269
99	T	7	267
100	A	7	263
101	G	7	227
102	G	7	247
103	G	8	245
104	T	8	241
105	G	8	240
106	T	8	254
107	G	7	193
108	G	7	195
109	A	9	193
110	A	9	192
111	A	9	192
112	G	8	202
113	T	6	202
114	C	7	198
115	C	7	196
116	C	13	187
117	C	12	197
118	A	14	198
119	G	14	204
120	G	14	179
121	C	17	161
122	T	17	161
123	C	17	152
124	C	17	157
125	C	22	134
126	C	22	131
127	A	24	133
128	G	24	135
129	C	24	157
130	A	33	157
131	G	33	164
132	G	33	164
133	C	33	162
134	A	33	162
135	G	33	165
136	A	32	180
137	A	32	164
138	G	32	169
139	T	31	169
140	A	31	171
141	T	31	169
142	G	31	175
143	C	31	173
144	A	31	173
145	A	32	173
146	A	32	174
147	G	32	176
148	C	32	173
149	A	32	173
150	T	34	173
151	G	34	173
152	C	34	153
153	A	33	152
154	T	32	151
155	C	32	152
156	T	32	135
157	C	32	128
158	A	32	124
159	A	30	130
160	T	30	130
161	T	29	129
162	A	29	122
163	G	29	121
164	T	30	121
165	C	30	122
166	A	24	122
167	G	24	112
168	C	24	111
169	A	24	107
170	A	24	107
171	C	21	105
172	C	21	105
173	A	24	105
174	G	21	90
175	G	17	90
176	T	17	83
177	G	15	80
178	T	15	79
179	G	14	57
180	G	10	57
181	A	10	57
182	A	10	57
183	A	10	56
184	G	10	56
185	T	10	50
186	C	10	35
187	C	10	35
188	C	10	30
189	C	10	30
190	A	10	28
191	G	10	27
192	G	10	21
193	C	10	19
194	T	10	19
195	C	9	19
196	C	9	17
197	C	13	13
198	C	14	12
199	A	16	12
200	G	14	13
201	C	14	14
202	A	18	15
203	G	18	15
204	G	18	15
205	C	18	13
206	A	18	15
207	G	18	15
208	A	18	15
209	A	18	9
210	G	18	9
211	T	18	9
212	A	18	9
213	T	18	10
214	G	16	10
215	C	18	12
216	A	18	17
217	A	18	17
218	A	16	20
219	G	16	21
220	C	16	22
221	A	16	23
222	T	16	22
223	G	13	22
224	C	14	25
225	A	14	26
226	T	14	26
227	C	14	28
228	T	14	28
229	C	14	28
230	A	14	28
231	A	14	28
232	T	14	28
233	T	14	28
234	A	14	29
235	G	14	29
236	T	15	29
237	C	15	29
238	A	15	29
239	G	15	29
240	C	15	29
241	A	15	29
242	A	15	29
243	C	15	29
244	C	15	29
245	A	15	29
246	T	15	29
247	A	11	28
248	G	10	27
249	T	8	27
250	C	8	26
251	C	8	25
252	C	5	24
253	G	5	24
254	C	5	23
255	C	5	23
256	C	5	20
257	C	8	18
258	T	8	18
259	A	8	18
260	A	8	18
261	C	8	18
262	T	8	18
263	C	9	17
264	C	9	17
265	G	8	17
266	C	8	9
267	C	9	8
268	C	12	5
269	A	12	4
270	T	12	3
271	C	12	3
272	C	12	3
273	C	12	3
274	G	11	3
275	C	11	2
276	C	12	2
277	C	14	0
278	C	14	0
279	T	14	0
280	A	14	0
281	A	14	0
282	C	14	0
283	T	14	0
284	C	14	0
285	C	14	0
286	G	15	0
287	C	15	0
288	C	15	0
289	C	15	0
290	A	18	0
291	G	18	0
292	T	18	0
293	T	18	0
294	C	18	0
295	C	18	0
296	G	16	0
297	C	16	0
298	C	16	0
299	C	17	0
300	A	18	0
301	T	18	0
302	T	18	0
303	C	18	0
304	T	18	0
305	C	16	0
306	C	15	1
307	G	14	1
308	C	14	1
309	C	13	1
310	C	13	1
311	C	15	1
312	A	15	1
313	T	15	3
314	G	15	3
315	G	15	3
316	C	15	3
317	T	15	3
318	G	14	3
319	A	14	3
320	C	14	6
321	T	14	6
322	A	10	6
323	A	10	6
324	T	10	6
325	T	10	6
326	T	8	6
327	T	7	6
328	T	7	6
329	T	7	6
330	T	7	6
331	T	7	6
332	A	7	6
333	T	7	6
334	T	7	6
335	T	7	6
336	A	7	6
337	T	7	6
338	G	7	6
339	C	7	6
340	A	3	6
341	G	3	6
342	A	3	6
343	G	3	2
344	G	3	2
345	C	3	1
346	C	3	0
347	G	3	0
348	A	3	0
349	G	3	0
350	G	3	0
351	C	3	0
352	C	3	0
353	G	3	0
354	C	3	0
355	C	3	0
356	T	3	0
357	C	3	0
358	G	3	7
359	G	3	7
360	C	3	7
361	C	3	7
362	T	5	8
363	C	6	10
364	T	6	15
365	G	6	16
366	A	6	16
367	G	6	17
368	C	6	17
369	T	7	18
370	A	8	18
371	T	8	18
372	T	8	18
373	C	10	18
374	C	10	18
375	A	11	18
376	G	14	18
377	A	14	18
378	A	14	14
379	G	14	14
380	T	14	14
381	A	14	14
382	G	14	14
383	T	15	14
384	G	15	14
385	A	15	14
386	G	15	14
387	G	18	14
388	A	18	17
389	G	18	17
390	G	18	17
391	C	18	17
392	T	18	17
393	T	18	17
394	T	18	17
395	T	15	19
396	T	15	19
397	T	15	20
398	G	16	22
399	G	16	22
400	A	26	21
401	G	27	21
402	G	27	21
403	C	29	20
404	C	31	20
405	T	31	20
406	A	31	20
407	G	29	20
408	G	29	20
409	C	30	28
410	T	30	33
411	T	52	36
412	T	56	36
413	T	84	34
414	G	84	31
415	C	91	30
416	A	93	28
417	A	107	30
418	A	283	31
419	A	283	30
420	A	283	33
421	G	289	45
422	C	306	45
423	T	308	64
424	T	311	68
425	G	312	70
426	A	312	71
427	T	314	76
428	T	315	76
429	C	325	79
430	T	326	79
431	T	351	81
432	C	353	99
433	T	361	104
434	G	371	105
435	A	381	105
436	C	383	105
437	A	387	120
438	C	393	117
439	A	393	119
440	A	393	119
441	C	393	120
442	A	396	120
443	G	395	121
444	T	395	121
445	C	395	180
446	T	395	180
447	C	396	182
448	G	395	241
449	A	395	241
450	A	382	244
451	C	381	245
452	T	381	245
453	T	379	264
454	A	379	267
455	A	379	267
456	G	374	270
457	C	367	270
458	T	367	271
459	G	367	262
460	C	367	259
461	A	348	259
462	G	347	258
463	A	321	264
464	A	321	264
465	G	314	265
466	T	314	393
467	T	298	401
468	G	144	401
469	G	144	401
470	T	143	400
471	C	138	391
472	G	122	391
473	T	117	487
474	G	112	484
475	A	110	490
476	G	110	490
477	G	108	490
478	C	105	536
479	A	93	534
480	C	92	534
481	T	67	533
482	G	67	521
483	G	61	519
484	G	50	519
485	C	42	522
486	A	40	527
487	G	35	513
488	G	35	513
489	T	35	511
490	A	34	513
491	A	34	540
492	G	34	545
493	T	34	545
494	A	34	545
495	T	34	488
496	C	34	489
497	A	33	486
498	A	34	430
499	G	34	432
500	G	34	432
501	T	34	432
502	T	34	463
503	A	34	442
504	C	34	448
505	A	35	449
506	A	26	446
507	G	17	446
508	A	17	446
509	C	16	449
510	A	16	449
511	G	16	447
512	G	16	447
513	T	16	444
514	T	16	443
515	T	16	442
516	A	15	315
517	A	15	310
518	G	16	414
519	G	16	418
520	A	17	416
521	G	16	417
522	A	16	418
523	C	15	295
524	C	16	294
525	A	29	286
526	A	29	283
527	T	29	282
528	A	32	270
529	G	32	269
530	A	32	277
531	A	33	276
532	A	32	277
533	C	32	277
534	T	32	277
535	G	32	280
536	G	32	277
537	G	32	276
538	C	34	276
539	T	34	276
540	T	34	274
541	G	34	245
542	T	34	243
543	C	35	242
544	G	35	242
545	A	40	242
546	G	44	241
547	A	56	242
548	C	56	243
549	A	56	241
550	G	56	241
551	A	58	241
552	G	61	210
553	A	61	211
554	A	63	199
555	G	62	199
556	A	63	199
557	C	63	199
558	T	63	199
559	C	63	196
560	T	63	196
561	T	63	195
562	G	64	196
563	C	64	189
564	G	64	189
565	T	64	189
566	T	64	190
567	T	64	188
568	C	63	53
569	T	63	50
570	G	62	54
571	A	62	50
572	T	62	50
573	A	62	52
574	G	61	53
575	G	41	54
576	C	41	54
577	A	41	54
578	C	38	42
579	C	38	42
580	T	38	35
581	A	38	36
582	T	37	35
583	T	37	35
584	G	38	42
585	G	38	42
586	T	63	42
587	C	64	41
588	T	60	41
589	T	60	41
590	A	60	41
591	C	60	41
592	T	60	41
593	G	60	41
594	A	60	41
595	C	59	41
596	A	55	41
597	T	44	40
598	C	43	39
599	C	45	39
600	A	52	40
601	C	50	39
602	T	48	39
603	T	48	38
604	T	46	38
605	G	46	37
606	C	46	24
607	C	48	24
608	T	48	24
609	T	48	25
610	T	48	24
611	C	48	24
612	T	50	24
613	C	52	24
614	T	59	23
615	C	78	22
616	C	79	20
617	A	102	19
618	C	156	14
619	A	190	13
620	G	196	8
621	G	204	8
622	T	232	8
623	G	234	5
624	T	238	5
625	C	239	5
626	C	250	5
627	A	390	6
628	C	391	6
629	T	391	5
630	C	410	5
631	C	429	4
632	C	708	5
633	A	776	5
634	G	778	6
635	T	778	6
636	T	765	6
637	C	766	22
638	A	1218	23
639	A	1219	24
640	T	1225	26
641	T	1231	26
642	A	1240	26
643	C	1473	26
644	A	1596	26
645	G	1795	27
646	C	1804	28
647	T	1823	28
648	C	1827	28
649	T	1826	51
650	T	1990	65
651	A	2945	68
652	A	2957	68
653	G	2959	68
654	G	2980	68
655	C	3043	69
656	T	3092	69
657	A	3121	69
658	G	3126	69
659	A	3144	69
660	G	3160	73
661	T	3162	73
662	A	3169	76
663	C	3174	79
664	T	3168	79
665	T	3197	79
666	A	3200	79
667	A	3177	80
668	T	3126	81
669	A	3107	81
670	C	3112	82
671	G	3106	82
672	A	3099	83
673	C	3099	84
674	T	3097	84
675	C	3096	83
676	A	3096	83
677	C	2964	82
678	T	2964	83
679	A	2965	86
680	T	2949	86
681	A	2945	86
682	G	2672	79
683	G	2612	79
684	C	2627	80
685	T	2631	80
686	A	2626	85
687	G	2644	69
688	C	2194	68
689	C	2188	67
690	A	2383	68
691	C	2390	70
692	C	2392	70
693	A	2172	70
694	T	2055	71
695	G	1851	71
696	G	1845	72
697	C	1837	72
698	T	1853	74
699	T	1853	52
700	C	1683	38
701	C	757	38
702	A	805	38
703	A	815	38
704	G	798	38
705	G	739	37
706	T	712	37
707	G	683	37
708	T	693	45
709	A	677	44
710	C	670	44
711	G	669	46
712	A	688	45
713	C	683	39
714	C	684	40
715	C	655	39
716	C	681	39
717	G	688	38
718	A	700	37
719	G	689	36
720	C	678	36
721	A	691	36
722	A	677	35
723	C	676	34
724	G	677	34
725	C	696	34
726	A	705	34
727	A	725	34
728	A	726	33
729	C	771	31
730	G	770	31
731	C	769	31
732	A	772	54
733	T	800	54
734	G	778	52
735	A	772	52
736	T	768	47
737	C	752	52
738	A	827	53
739	C	854	53
740	T	663	53
741	G	653	51
742	G	646	51
743	G	643	50
744	C	661	49
745	C	662	49
746	T	666	49
747	C	654	48
748	A	640	46
749	G	643	45
750	T	669	45
751	G	688	43
752	G	644	43
753	T	883	43
754	G	887	43
755	G	893	43
756	G	903	43
757	C	916	43
758	T	938	36
759	C	943	37
760	G	2664	36
761	C	2824	34
762	T	2820	34
763	G	3775	34
764	C	4090	34
765	A	4224	34
766	A	4221	34
767	G	4216	34
768	C	4218	34
769	A	4226	34
770	A	4252	34
771	A	4235	34
772	T	4237	34
773	G	4240	34
774	A	4247	34
775	A	4232	34
776	C	4214	34
777	G	4199	34
778	T	4214	34
779	G	4167	34
780	C	4186	34
781	T	4191	34
782	G	4194	12
783	G	4148	14
784	A	4226	14
785	C	4227	14
786	T	4231	14
787	C	4235	10
788	C	4158	8
789	T	4139	8
790	T	4153	8
791	C	4190	8
792	A	4193	8
793	T	4235	8
794	C	4232	8
795	A	4313	7
796	A	4315	7
797	C	4318	8
798	T	4320	8
799	A	4321	8
800	C	4299	8
801	T	4279	8
802	A	4273	7
803	T	4031	7
804	G	4026	7
805	A	4017	7
806	T	3993	7
807	T	3980	7
808	C	3948	6
809	C	3939	24
810	G	2252	25
811	A	2094	25
812	G	2072	25
813	A	1100	25
814	A	814	25
815	G	668	25
816	C	645	25
817	A	747	25
818	C	783	25
819	G	775	25
820	C	1037	28
821	C	1039	35
822	G	1040	35
823	A	1041	35
824	G	1030	35
825	A	1026	35
826	A	1026	35
827	C	986	35
828	G	974	35
829	C	977	35
830	C	957	35
831	G	957	35
832	T	957	34
833	G	955	33
834	A	881	33
835	T	879	33
836	T	875	33
837	T	867	33
838	T	865	33
839	T	854	33
840	C	839	33
841	T	792	37
842	G	787	37
843	C	733	37
844	A	715	37
845	T	633	37
846	G	624	36
847	G	620	35
848	T	612	35
849	A	608	35
850	A	602	35
851	C	601	35
852	G	598	35
853	C	596	35
854	T	593	35
855	G	592	34
856	C	590	34
857	C	590	34
858	T	588	34
859	C	587	11
860	C	532	10
861	A	515	10
862	G	511	10
863	C	509	10
864	T	480	10
865	A	479	10
866	C	479	10
867	C	373	10
868	T	304	10
869	G	301	10
870	T	12	7
871	G	9	0
872	G	8	0
873	A	4	0
874	G	4	0
875	G	5	0
876	C	5	0
877	A	5	0
878	C	38	0
879	G	36	0
880	T	37	0
881	C	38	0
882	G	39	0
883	T	130	0
884	G	130	0
885	C	151	0
886	C	154	0
887	T	155	0
888	C	156	0
889	A	161	0
890	C	161	0
891	A	161	2
892	T	168	2
893	C	300	8
894	G	344	8
895	A	388	16
896	G	668	16
897	C	669	16
898	C	682	16
899	C	684	17
900	G	686	17
901	T	688	17
902	G	688	21
903	G	691	21
904	C	705	22
905	T	718	25
906	A	736	26
907	G	741	26
908	A	741	27
909	T	764	27
910	G	785	27
911	C	824	27
912	A	837	27
913	T	842	27
914	C	868	27
915	A	868	27
916	T	871	27
917	C	878	27
918	C	924	27
919	C	928	27
920	T	999	27
921	G	1110	39
922	A	1112	39
923	T	1115	39
924	C	1120	39
925	T	1124	42
926	G	1131	43
927	A	1132	44
928	T	1105	46
929	C	1118	46
930	G	1149	46
931	G	1158	46
932	A	1277	46
933	A	1195	48
934	T	1197	49
935	G	1192	49
936	G	1191	49
937	G	1197	49
938	T	1211	52
939	A	1211	52
940	A	1211	52
941	G	1211	52
942	T	1240	51
943	C	1128	44
944	C	1103	44
945	G	1083	37
946	G	852	36
947	C	861	43
948	A	858	43
949	A	882	42
950	G	883	44
951	A	884	44
952	G	866	40
953	C	864	41
954	G	856	40
955	G	853	37
956	G	1042	37
957	A	1226	38
958	A	1226	39
959	T	1206	39
960	G	1188	42
961	G	1154	39
962	C	1146	39
963	T	1184	41
964	C	1174	40
965	A	1163	40
966	T	1168	40
967	A	1161	40
968	T	1119	40
969	C	1099	40
970	G	967	40
971	C	849	32
972	C	847	32
973	T	849	32
974	C	851	32
975	C	851	29
976	T	992	28
977	G	994	30
978	G	995	29
979	A	983	29
980	T	953	29
981	C	944	29
982	A	819	29
983	C	820	27
984	T	821	26
985	A	812	26
986	C	829	27
987	A	821	27
988	A	808	24
989	G	805	24
990	T	806	24
991	A	809	24
992	C	774	23
993	C	768	23
994	T	765	23
995	C	745	22
996	A	746	22
997	C	738	13
998	C	729	13
999	G	695	15
1000	C	690	13
1001	T	688	14
1002	T	683	14
1003	G	681	13
1004	G	671	12
1005	T	663	12
1006	T	491	12
1007	C	333	11
1008	G	339	9
1009	A	348	11
1010	G	347	15
1011	C	372	15
1012	T	480	17
1013	G	444	16
1014	C	427	16
1015	T	425	16
1016	G	417	19
1017	A	417	20
1018	A	422	20
1019	C	422	21
1020	C	422	21
1021	T	425	21
1022	T	425	21
1023	C	423	21
1024	C	423	21
1025	A	426	21
1026	A	291	21
1027	A	291	21
1028	G	287	22
1029	A	290	22
1030	A	296	22
1031	A	302	32
1032	A	302	32
1033	T	300	33
1034	C	298	33
1035	A	290	33
1036	T	274	34
1037	C	274	34
1038	T	274	34
1039	T	273	34
1040	T	272	34
1041	G	269	39
1042	T	269	39
1043	G	271	39
1044	G	263	42
1045	G	265	42
1046	C	263	42
1047	C	262	55
1048	A	264	55
1049	C	273	53
1050	G	273	54
1051	A	234	53
1052	C	236	53
1053	T	244	58
1054	G	257	61
1055	G	257	64
1056	G	275	71
1057	G	279	71
1058	G	272	71
1059	G	256	77
1060	C	266	70
1061	T	255	71
1062	T	247	69
1063	G	248	68
1064	T	321	68
1065	C	322	81
1066	T	410	78
1067	G	418	79
1068	G	412	80
1069	C	431	79
1070	C	431	80
1071	T	429	80
1072	T	429	86
1073	T	430	88
1074	C	467	88
1075	A	477	88
1076	C	484	87
1077	T	486	87
1078	A	491	85
1079	C	488	82
1080	T	482	85
1081	C	482	75
1082	C	482	79
1083	T	484	97
1084	A	485	97
1085	C	485	105
1086	G	485	105
1087	A	514	105
1088	G	510	105
1089	C	510	105
1090	A	515	105
1091	C	515	101
1092	C	517	101
1093	A	520	101
1094	A	525	97
1095	G	523	98
1096	A	525	98
1097	C	519	97
1098	A	510	97
1099	A	498	97
1100	G	498	96
1101	A	457	96
1102	T	456	96
1103	C	433	95
1104	A	430	95
1105	A	430	94
1106	G	396	94
1107	G	383	94
1108	C	389	94
1109	C	387	87
1110	A	367	87
1111	T	348	87
1112	C	327	87
1113	G	326	87
1114	T	276	86
1115	C	273	77
1116	C	218	77
1117	A	167	75
1118	T	164	74
1119	G	150	74
1120	C	150	74
1121	T	148	74
1122	G	148	70
1123	A	148	68
1124	G	147	68
1125	A	137	69
1126	G	138	69
1127	T	137	69
1128	G	135	71
1129	T	135	71
1130	C	132	68
1131	G	131	68
1132	T	137	65
1133	G	130	42
1134	G	130	44
1135	A	138	36
1136	C	138	36
1137	G	111	36
1138	T	111	37
1139	G	107	39
1140	A	103	39
1141	T	104	39
1142	C	111	39
1143	G	90	37
1144	A	83	37
1145	G	83	37
1146	T	85	37
1147	C	84	26
1148	C	84	26
1149	T	101	26
1150	G	102	23
1151	G	105	21
1152	G	191	21
1153	A	408	23
1154	C	446	23
1155	G	449	23
1156	A	464	22
1157	G	464	23
1158	T	469	23
1159	G	486	22
1160	G	715	22
1161	C	755	21
1162	C	755	21
1163	T	777	21
1164	G	775	20
1165	A	775	20
1166	C	778	20
1167	A	777	22
1168	T	779	22
1169	C	781	22
1170	G	782	25
1171	A	790	27
1172	G	791	67
1173	G	791	67
1174	A	1011	67
1175	G	1011	66
1176	G	1012	66
1177	A	1005	66
1178	T	1005	64
1179	A	1004	64
1180	T	1004	64
1181	C	994	64
1182	G	990	64
1183	C	991	64
1184	C	994	62
1185	C	999	63
1186	T	996	63
1187	G	995	63
1188	A	993	69
1189	T	992	67
1190	C	992	77
1191	A	991	77
1192	A	980	79
1193	G	980	79
1194	A	973	79
1195	G	973	79
1196	C	964	80
1197	G	957	79
1198	A	955	80
1199	A	932	82
1200	G	931	131
1201	A	930	136
1202	G	847	138
1203	G	636	136
1204	G	592	137
1205	C	597	137
1206	G	580	138
1207	A	585	139
1208	G	576	139
1209	A	559	146
1210	A	339	146
1211	A	301	147
1212	A	301	147
1213	T	288	147
1214	G	290	147
1215	G	293	147
1216	T	307	150
1217	G	306	153
1218	C	308	154
1219	T	304	155
1220	T	306	151
1221	G	301	148
1222	A	345	109
1223	G	356	109
1224	A	211	109
1225	A	211	108
1226	T	211	114
1227	A	215	114
1228	A	216	119
1229	C	219	123
1230	T	219	123
1231	T	222	130
1232	C	222	131
1233	T	222	144
1234	T	286	145
1235	C	303	144
1236	G	303	147
1237	T	346	147
1238	C	357	139
1239	G	375	139
1240	A	892	131
1241	G	897	131
1242	A	899	129
1243	C	900	140
1244	C	901	143
1245	A	904	143
1246	T	903	142
1247	G	901	144
1248	C	901	150
1249	T	904	145
1250	C	909	87
1251	C	914	86
1252	C	1086	86
1253	A	1105	86
1254	A	1104	86
1255	G	1096	86
1256	C	1099	85
1257	A	1096	85
1258	A	1098	85
1259	G	1100	85
1260	A	1100	85
1261	T	1111	81
1262	C	1183	81
1263	A	1187	83
1264	T	1193	85
1265	G	1132	85
1266	C	1239	85
1267	G	1248	80
1268	G	1332	79
1269	A	1338	79
1270	A	1341	79
1271	A	1342	79
1272	C	1343	78
1273	T	1340	79
1274	G	1293	85
1275	G	1300	87
1276	A	1384	81
1277	G	1382	80
1278	C	1390	75
1279	C	1388	71
1280	T	1388	71
1281	G	1387	64
1282	A	1388	62
1283	G	1390	43
1284	G	1326	43
1285	A	1381	43
1286	G	1370	43
1287	T	1329	43
1288	T	1324	43
1289	C	1309	43
1290	G	812	45
1291	C	809	46
1292	T	812	46
1293	G	811	34
1294	C	868	32
1295	C	867	33
1296	T	869	32
1297	A	936	30
1298	C	971	27
1299	C	968	27
1300	T	1004	26
1301	G	1003	20
1302	G	842	20
1303	A	858	21
1304	G	854	21
1305	C	858	23
1306	C	1022	23
1307	A	1023	23
1308	T	1021	24
1309	T	1019	24
1310	C	1019	24
1311	A	1007	24
1312	A	930	24
1313	G	926	21
1314	G	915	21
1315	A	922	18
1316	G	818	18
1317	A	807	18
1318	A	726	18
1319	G	716	18
1320	G	713	18
1321	G	709	18
1322	C	709	18
1323	G	776	17
1324	A	820	14
1325	G	813	12
1326	G	729	12
1327	T	737	12
1328	T	729	12
1329	A	730	12
1330	G	735	12
1331	A	754	12
1332	C	754	12
1333	G	744	13
1334	G	832	13
1335	C	744	13
1336	C	744	13
1337	T	743	13
1338	A	738	13
1339	C	737	13
1340	C	770	11
1341	C	770	11
1342	T	789	11
1343	C	791	8
1344	T	740	7
1345	C	748	6
1346	C	745	6
1347	T	703	6
1348	G	670	6
1349	G	671	6
1350	C	636	6
1351	C	630	6
1352	T	626	6
1353	C	591	5
1354	G	592	5
1355	C	630	3
1356	G	460	3
1357	A	477	3
1358	G	478	2
1359	A	478	2
1360	T	478	2
1361	C	478	2
1362	C	477	2
1363	C	476	2
1364	T	474	2
1365	C	465	2
1366	T	461	2
1367	C	455	2
1368	G	447	4
1369	T	436	4
1370	T	436	4
1371	A	437	4
1372	A	438	6
1373	G	385	6
1374	G	371	6
1375	G	427	6
1376	A	448	6
1377	G	442	6
1378	G	437	6
1379	C	501	6
1380	A	548	6
1381	A	549	6
1382	G	547	6
1383	C	607	5
1384	C	691	5
1385	C	753	5
1386	G	788	5
1387	A	811	5
1388	C	815	5
1389	G	845	5
1390	T	825	5
1391	C	824	2
1392	G	811	2
1393	T	817	2
1394	C	816	2
1395	C	812	2
1396	A	819	2
1397	G	815	2
1398	A	820	2
1399	T	827	2
1400	T	825	2
1401	G	831	2
1402	T	831	2
1403	C	834	2
1404	C	853	2
1405	G	831	2
1406	C	841	9
1407	A	860	9
1408	A	871	9
1409	C	871	9
1410	T	872	9
1411	A	879	9
1412	C	885	9
1413	A	892	9
1414	A	894	9
1415	C	893	9
1416	G	893	9
1417	C	901	9
1418	C	901	9
1419	T	898	9
1420	A	898	9
1421	C	898	9
1422	C	898	9
1423	T	895	9
1424	T	867	9
1425	C	812	9
1426	G	815	9
1427	G	837	10
1428	G	848	10
1429	C	797	11
1430	C	748	12
1431	A	733	12
1432	G	726	12
1433	C	670	12
1434	G	476	12
1435	A	386	12
1436	C	354	14
1437	G	334	14
1438	A	330	15
1439	T	306	15
1440	C	292	15
1441	T	314	15
1442	G	311	15
1443	C	325	13
1444	C	325	13
1445	T	328	15
1446	A	324	15
1447	A	319	18
1448	G	324	18
1449	A	317	18
1450	T	368	18
1451	G	364	18
1452	T	359	19
1453	T	361	19
1454	C	351	21
1455	A	347	22
1456	T	347	15
1457	C	340	15
1458	G	496	15
1459	A	521	15
1460	G	527	15
1461	T	529	16
1462	C	538	16
1463	C	535	16
1464	G	547	16
1465	A	554	16
1466	C	555	17
1467	C	552	17
1468	C	561	17
1469	T	575	17
1470	G	579	17
1471	G	585	18
1472	G	585	18
1473	T	578	18
1474	T	578	18
1475	C	577	17
1476	T	557	17
1477	T	543	16
1478	T	527	16
1479	T	515	15
1480	C	523	15
1481	C	551	15
1482	A	1756	15
1483	A	1809	15
1484	C	1810	15
1485	G	1809	17
1486	C	1798	15
1487	T	1768	15
1488	A	1769	14
1489	T	1762	14
1490	T	1763	14
1491	G	1763	15
1492	T	1793	15
1493	C	1787	15
1494	G	1788	16
1495	A	1787	13
1496	G	1786	13
1497	G	1852	11
1498	G	2056	11
1499	A	2058	11
1500	G	2012	11
1501	C	2010	11
1502	T	2011	10
1503	A	2006	10
1504	A	2001	7
1505	G	2001	9
1506	A	2007	10
1507	A	2003	10
1508	G	1844	10
1509	T	1819	10
1510	T	1812	10
1511	C	1804	9
1512	C	1789	9
1513	C	1786	9
1514	T	1798	9
1515	A	1837	9
1516	A	1850	9
1517	C	1844	9
1518	A	1837	9
1519	C	1824	11
1520	C	1828	11
1521	G	1818	11
1522	A	1816	11
1523	G	1816	11
1524	T	1814	11
1525	T	1813	11
1526	C	1820	11
1527	G	1810	11
1528	T	1818	9
1529	G	1879	9
1530	A	1876	9
1531	A	1843	9
1532	G	698	10
1533	G	646	10
1534	T	899	10
1535	G	903	10
1536	A	925	10
1537	A	968	10
1538	G	968	12
1539	G	969	12
1540	G	977	12
1541	C	978	11
1542	C	949	11
1543	T	945	11
1544	C	945	9
1545	C	943	9
1546	A	972	8
1547	C	903	7
1548	T	705	7
1549	T	779	7
1550	C	777	7
1551	A	1004	8
1552	G	1019	8
1553	C	1029	8
1554	C	1051	8
1555	A	1086	8
1556	G	1109	8
1557	G	1097	8
1558	A	1373	8
1559	G	1373	8
1560	G	1373	8
1561	A	1372	8
1562	C	1373	8
1563	G	1371	8
1564	C	1352	8
1565	T	1306	8
1566	C	1305	8
1567	C	1332	8
1568	A	1444	8
1569	G	1659	7
1570	A	1653	7
1571	T	1650	6
1572	G	1650	6
1573	A	1651	6
1574	A	1658	6
1575	A	1656	6
1576	T	1631	7
1577	G	1631	7
1578	G	1577	21
1579	G	1515	21
1580	T	1539	21
1581	A	1540	21
1582	A	1539	21
1583	G	1539	23
1584	T	1310	23
1585	A	1307	23
1586	C	1286	23
1587	A	1245	23
1588	T	1211	20
1589	C	1209	19
1590	A	1212	22
1591	A	1215	22
1592	G	1215	22
1593	A	1201	22
1594	G	1200	22
1595	C	1200	22
1596	T	1174	22
1597	T	1173	22
1598	C	1173	20
1599	G	1125	20
1600	T	1127	10
1601	G	928	9
1602	G	887	9
1603	A	860	9
1604	G	838	9
1605	C	800	9
1606	G	766	9
1607	C	762	9
1608	G	558	9
1609	T	557	9
1610	G	557	9
1611	C	557	9
1612	T	552	9
1613	G	550	9
1614	A	543	9
1615	A	563	9
1616	G	554	7
1617	A	528	7
1618	A	409	7
1619	C	182	7
1620	G	179	7
1621	A	162	7
1622	G	157	7
1623	C	156	7
1624	A	128	7
1625	G	127	7
1626	T	109	6
1627	A	108	6
1628	A	106	6
1629	T	102	6
1630	T	77	6
1631	C	74	6
1632	T	70	5
1633	A	30	3
1634	G	29	3
1635	A	10	3
1636	G	3	3
1637	C	15	3
1638	G	19	3
1639	G	20	3
1640	C	25	0
1641	C	58	0
1642	G	62	0
1643	C	65	0
1644	T	65	1
1645	T	68	1
1646	C	70	1
1647	G	87	3
1648	A	106	3
1649	G	110	3
1650	C	149	5
1651	A	153	5
1652	G	155	5
1653	A	157	5
1654	C	160	16
1655	A	160	16
1656	T	160	32
1657	G	160	32
1658	A	160	32
1659	T	156	32
1660	A	161	32
1661	A	162	32
1662	G	162	32
1663	A	163	32
1664	T	163	32
1665	A	163	33
1666	C	162	36
1667	A	162	51
1668	T	163	56
1669	T	163	57
1670	G	164	57
1671	A	163	58
1672	T	155	58
1673	G	155	59
1674	A	155	59
1675	G	155	59
1676	T	156	59
1677	T	157	59
1678	T	163	59
1679	G	162	59
1680	G	163	59
1681	A	184	59
1682	C	194	60
1683	A	198	60
1684	A	203	60
1685	A	203	63
1686	C	202	62
1687	C	191	69
1688	A	206	69
1689	C	213	69
1690	A	210	71
1691	A	209	71
1692	C	206	77
1693	T	208	79
1694	A	229	80
1695	G	224	80
1696	A	222	80
1697	A	211	81
1698	T	192	83
1699	G	188	84
1700	C	157	82
1701	A	159	82
1702	G	157	82
1703	T	156	82
1704	G	153	71
1705	A	153	71
1706	A	154	54
1707	A	154	54
1708	A	155	54
1709	A	158	54
1710	A	161	54
1711	A	159	54
1712	T	161	54
1713	G	163	54
1714	C	166	54
1715	T	166	53
1716	T	165	53
1717	T	163	59
1718	A	162	57
1719	T	163	64
1720	T	162	64
1721	T	180	64
1722	G	180	65
1723	T	186	64
1724	G	186	64
1725	A	187	64
1726	A	184	64
1727	A	183	64
1728	T	178	64
1729	T	178	64
1730	T	177	64
1731	G	157	66
1732	T	155	66
1733	G	582	66
1734	A	580	67
1735	T	584	79
1736	G	585	79
1737	C	585	72
1738	T	563	72
1739	A	558	72
1740	T	556	71
1741	T	545	71
1742	G	545	66
1743	C	545	66
1744	T	525	66
1745	T	525	66
1746	T	516	71
1747	A	511	74
1748	T	512	73
1749	T	511	268
1750	T	511	271
1751	G	511	271
1752	T	514	271
1753	A	515	271
1754	A	515	271
1755	C	515	272
1756	C	514	272
1757	A	510	272
1758	T	509	272
1759	T	504	272
1760	A	494	273
1761	T	494	273
1762	A	493	275
1763	A	491	286
1764	G	491	287
1765	C	491	287
1766	T	491	298
1767	G	491	265
1768	C	491	260
1769	A	490	240
1770	A	486	244
1771	T	466	267
1772	A	466	355
1773	A	462	473
1774	A	463	474
1775	C	464	500
1776	A	462	500
1777	A	458	514
1778	G	457	521
1779	T	457	521
1780	T	456	535
1781	A	454	540
1782	A	445	542
1783	C	17	561
1784	A	14	674
1785	A	10	677
1786	C	9	680
1787	A	9	684
1788	A	8	689
1789	C	8	692
1790	A	8	722
1791	A	9	801
1792	T	9	802
1793	T	9	802
1794	G	9	815
1795	C	9	713
1796	A	5	714
1797	T	5	712
1798	T	5	712
1799	C	5	703
1800	A	5	701
1801	T	5	701
1802	T	4	701
1803	T	3	708
1804	T	3	708
1805	A	3	719
1806	T	3	724
1807	G	3	731
1808	T	3	730
1809	T	3	730
1810	T	3	731
1811	C	3	731
1812	A	3	731
1813	G	3	721
1814	G	3	720
1815	T	3	720
1816	T	3	707
1817	C	3	703
1818	A	3	652
1819	G	3	587
1820	G	3	580
1821	G	3	554
1822	G	3	456
1823	G	3	445
1824	A	4	444
1825	G	1	413
1826	G	1	413
1827	T	1	398
1828	G	1	391
1829	T	1	390
1830	G	1	375
1831	G	1	370
1832	G	2	367
1833	A	2	346
1834	G	2	215
1835	G	2	212
1836	T	2	210
1837	T	2	204
1838	T	2	202
1839	T	2	195
1840	T	2	155
1841	T	2	41
1842	A	4	40
1843	A	4	38
1844	A	5	37
1845	G	5	37
1846	C	5	41
1847	A	5	41
1848	A	6	44
1849	G	6	44
1850	T	6	73
1851	A	7	73
1852	A	8	70
1853	A	8	71
1854	A	8	78
1855	C	8	68
1856	C	8	62
1857	T	20	60
1858	C	20	61
1859	T	20	61
1860	A	20	61
1861	C	20	64
1862	A	20	90
1863	A	21	92
1864	A	21	92
1865	T	21	103
1866	G	21	104
1867	T	23	115
1868	G	23	117
1869	G	23	117
1870	T	23	118
1871	A	23	119
1872	A	23	120
1873	A	23	120
1874	A	23	123
1875	T	23	123
1876	C	23	125
1877	G	23	125
1878	A	23	127
1879	T	23	127
1880	A	23	127
1881	A	23	126
1882	G	23	126
1883	G	23	127
1884	A	23	127
1885	T	23	127
1886	C	23	129
1887	C	23	129
1888	A	25	130
1889	G	27	129
1890	G	27	125
1891	T	31	126
1892	G	29	126
1893	G	29	126
1894	C	28	125
1895	A	28	125
1896	C	28	126
1897	T	28	126
1898	T	27	121
1899	T	27	121
1900	T	30	91
1901	C	31	88
1902	G	30	91
1903	G	30	91
1904	G	30	85
1905	G	30	82
1906	A	30	91
1907	A	16	91
1908	A	16	91
1909	T	16	91
1910	G	16	91
1911	T	16	90
1912	G	16	64
1913	C	16	69
1914	G	16	79
1915	C	16	72
1916	G	16	85
1917	G	14	75
1918	A	14	141
1919	A	14	144
1920	C	14	186
1921	C	14	186
1922	C	14	188
1923	C	14	189
1924	T	14	187
1925	A	12	188
1926	T	12	188
1927	T	12	189
1928	T	14	199
1929	G	14	203
1930	T	14	203
1931	T	14	203
1932	T	14	210
1933	A	14	663
1934	T	14	668
1935	T	13	684
1936	T	13	684
1937	T	13	699
1938	T	13	698
1939	C	11	700
1940	T	11	704
1941	A	7	704
1942	A	7	704
1943	A	7	711
1944	T	7	727
1945	A	7	759
1946	C	7	778
1947	A	7	778
1948	T	7	778
1949	T	7	779
1950	C	4	784
1951	A	2	783
1952	A	2	782
1953	A	2	782
1954	T	2	785
1955	A	2	797
1956	T	2	797
1957	G	2	797
1958	T	5	796
1959	A	6	796
1960	T	6	796
1961	C	7	796
1962	C	7	795
1963	G	7	787
1964	C	7	776
1965	T	7	775
1966	C	9	761
1967	A	9	760
1968	T	9	689
1969	G	9	687
1970	A	9	638
1971	G	9	669
1972	A	9	667
1973	C	9	663
1974	A	9	663
1975	A	9	666
1976	T	9	664
1977	A	9	675
1978	A	7	687
1979	C	7	686
1980	C	7	684
1981	C	7	685
1982	T	7	679
1983	G	7	215
1984	A	7	211
1985	T	7	201
1986	A	7	201
1987	A	11	183
1988	A	11	197
1989	T	11	198
1990	G	11	196
1991	C	11	189
1992	T	11	196
1993	T	11	724
1994	C	11	707
1995	A	11	673
1996	A	11	668
1997	T	11	672
[truncated: 1,756 more rows]

## Sheet: pGL4
pGL4_SV40
Position	Base	Number of reads (sense strand)	Number of reads (anti-sense strand)
0	G	0	0
1	G	1	1
2	C	1	1
3	C	1	1
4	T	1	1
5	A	1	1
6	A	1	1
7	C	1	1
8	T	1	1
9	G	1	1
10	G	1	1
11	C	1	1
12	C	1	1
13	G	1	1
14	G	1	1
15	T	1	1
16	A	1	1
17	C	1	1
18	C	1	1
19	T	0	1
20	G	0	1
21	A	1	1
22	G	5	1
23	C	5	1
24	T	6	1
25	C	6	1
26	G	6	1
27	C	6	1
28	T	6	1
29	A	6	1
30	G	6	4
31	C	6	5
32	C	6	5
33	T	7	5
34	C	7	5
35	G	7	5
36	A	8	5
37	G	8	5
38	G	8	5
39	A	8	5
40	T	8	5
41	A	8	5
42	T	8	7
43	C	8	7
44	A	8	7
45	A	9	7
46	G	9	7
47	A	9	9
48	T	9	14
49	C	9	14
50	T	11	15
51	G	11	13
52	C	11	13
53	G	12	13
54	C	12	13
55	A	13	13
56	G	13	13
57	C	13	13
58	A	13	14
59	C	13	14
60	C	13	17
61	A	13	17
62	T	13	18
63	G	13	19
64	G	13	21
65	C	13	22
66	C	13	22
67	T	13	22
68	G	13	22
69	A	13	22
70	A	13	22
71	A	12	22
72	T	8	22
73	A	8	22
74	A	7	23
75	C	7	23
76	C	7	25
77	T	7	27
78	C	7	27
79	T	7	44
80	G	7	42
81	A	7	42
82	A	7	43
83	A	6	43
84	G	6	43
85	A	6	44
86	G	5	44
87	G	5	44
88	A	5	44
89	A	5	44
90	C	5	44
91	T	5	52
92	T	5	53
93	G	5	55
94	G	5	55
95	T	4	55
96	T	4	65
97	A	4	64
98	G	4	59
99	G	4	59
100	T	2	58
101	A	2	58
102	C	2	59
103	C	1	59
104	T	1	59
105	T	0	59
106	C	0	59
107	T	0	59
108	G	0	58
109	A	0	58
110	G	0	55
111	G	0	55
112	C	1	54
113	G	1	53
114	G	1	51
115	A	1	50
116	A	1	51
117	A	1	51
118	G	1	52
119	A	1	52
120	A	1	53
121	C	1	53
122	C	1	53
123	A	1	53
124	G	1	54
125	C	1	54
126	T	1	54
127	G	2	52
128	T	2	52
129	G	2	39
130	G	2	37
131	A	2	37
132	A	2	36
133	T	2	36
134	G	2	36
135	T	2	38
136	G	2	38
137	T	2	40
138	G	2	40
139	T	2	43
140	C	2	46
141	A	2	38
142	G	2	35
143	T	2	34
144	T	2	34
145	A	2	34
146	G	2	29
147	G	2	38
148	G	2	39
149	T	2	39
150	G	2	39
151	T	2	41
152	G	2	38
153	G	1	38
154	A	2	38
155	A	2	38
156	A	2	38
157	G	2	44
158	T	2	45
159	C	2	45
160	C	2	45
161	C	3	45
162	C	2	48
163	A	3	48
164	G	3	48
165	G	3	43
166	C	5	42
167	T	5	43
168	C	5	43
169	C	5	42
170	C	6	37
171	C	7	37
172	A	10	37
173	G	10	34
174	C	10	35
175	A	12	34
176	G	12	34
177	G	12	35
178	C	12	35
179	A	12	35
180	G	12	35
181	A	12	36
182	A	12	32
183	G	12	32
184	T	12	32
185	A	12	32
186	T	12	31
187	G	12	31
188	C	12	31
189	A	12	30
190	A	12	27
191	A	13	27
192	G	13	27
193	C	12	27
194	A	11	27
195	T	11	27
196	G	11	27
197	C	11	19
198	A	11	18
199	T	11	18
200	C	11	18
201	T	11	15
202	C	11	15
203	A	11	15
204	A	10	17
205	T	9	17
206	T	8	17
207	A	8	12
208	G	8	11
209	T	9	11
210	C	9	11
211	A	8	11
212	G	9	9
213	C	8	9
214	A	8	9
215	A	8	9
216	C	7	9
217	C	7	9
218	A	7	8
219	G	7	8
220	G	7	8
221	T	7	8
222	G	5	8
223	T	5	8
224	G	5	7
225	G	4	7
226	A	4	7
227	A	4	6
228	A	4	6
229	G	4	6
230	T	4	6
231	C	4	5
232	C	4	5
233	C	3	5
234	C	3	5
235	A	3	5
236	G	3	5
237	G	3	5
238	C	3	5
239	T	3	5
240	C	3	5
241	C	3	5
242	C	5	5
243	C	6	6
244	A	9	6
245	G	9	6
246	C	9	6
247	A	10	6
248	G	10	6
249	G	10	7
250	C	10	7
251	A	10	7
252	G	10	7
253	A	10	7
254	A	10	4
255	G	10	4
256	T	10	4
257	A	10	3
258	T	10	3
259	G	8	3
260	C	9	3
261	A	10	4
262	A	9	4
263	A	9	4
264	G	9	4
265	C	9	4
266	A	9	4
267	T	9	3
268	G	9	3
269	C	9	3
270	A	9	3
271	T	9	3
272	C	9	3
273	T	9	3
274	C	9	3
275	A	9	3
276	A	9	3
277	T	9	3
278	T	9	3
279	A	9	3
280	G	9	3
281	T	10	3
282	C	10	3
283	A	10	3
284	G	10	3
285	C	10	3
286	A	10	3
287	A	11	3
288	C	11	3
289	C	11	3
290	A	11	3
291	T	11	3
292	A	9	3
293	G	8	2
294	T	5	2
295	C	5	2
296	C	5	2
297	C	4	2
298	G	4	2
299	C	4	1
300	C	4	1
301	C	4	1
302	C	4	1
303	T	4	1
304	A	4	1
305	A	4	1
306	C	4	1
307	T	4	1
308	C	4	1
309	C	4	1
310	G	3	1
311	C	2	0
312	C	3	1
313	C	5	1
314	A	5	1
315	T	5	1
316	C	5	1
317	C	6	1
318	C	6	1
319	G	6	1
320	C	5	1
321	C	7	1
322	C	7	1
323	C	7	1
324	T	6	1
325	A	6	1
326	A	6	1
327	C	6	1
328	T	6	1
329	C	6	1
330	C	6	1
331	G	6	1
332	C	6	1
333	C	6	1
334	C	6	1
335	A	6	1
336	G	6	1
337	T	6	1
338	T	5	1
339	C	5	1
340	C	5	1
341	G	5	1
342	C	8	1
343	C	8	1
344	C	8	1
345	A	10	1
346	T	10	1
347	T	10	1
348	C	10	1
349	T	10	1
350	C	10	1
351	C	10	1
352	G	10	1
353	C	10	0
354	C	10	0
355	C	10	0
356	C	11	0
357	A	11	0
358	T	11	0
359	G	11	0
360	G	11	0
361	C	11	0
362	T	10	0
363	G	9	0
364	A	9	1
365	C	7	1
366	T	7	1
367	A	1	1
368	A	1	1
369	T	1	1
370	T	1	2
371	T	1	2
372	T	1	2
373	T	1	2
374	T	1	2
375	T	1	2
376	T	1	2
377	A	1	2
378	T	1	2
379	T	1	2
380	T	1	2
381	A	1	2
382	T	1	2
383	G	1	2
384	C	1	2
385	A	0	2
386	G	0	2
387	A	0	2
388	G	0	0
389	G	0	0
390	C	0	0
391	C	0	0
392	G	0	0
393	A	0	0
394	G	0	0
395	G	0	0
396	C	0	0
397	C	0	0
398	G	0	0
399	C	0	0
400	C	0	0
401	T	0	0
402	C	0	0
403	G	0	0
404	G	0	0
405	C	0	0
406	C	0	0
407	T	0	0
408	C	0	0
409	T	0	0
410	G	1	2
411	A	1	2
412	G	1	2
413	C	1	2
414	T	1	2
415	A	1	2
416	T	1	2
417	T	1	2
418	C	1	2
419	C	1	2
420	A	1	2
421	G	1	2
422	A	1	2
423	A	1	2
424	G	1	2
425	T	1	2
426	A	1	2
427	G	1	2
428	T	1	2
429	G	1	2
430	A	1	2
431	G	1	0
432	G	1	0
433	A	1	0
434	G	1	0
435	G	1	0
436	C	1	0
437	T	1	0
438	T	1	0
439	T	1	0
440	T	1	0
441	T	1	0
442	T	1	1
443	G	1	1
444	G	1	1
445	A	1	1
446	G	1	1
447	G	1	1
448	C	1	1
449	C	1	1
450	T	1	1
451	A	1	1
452	G	1	1
453	G	1	1
454	C	1	1
455	T	1	1
456	T	5	1
457	T	5	1
458	T	6	1
459	G	7	1
460	C	9	1
461	A	11	1
462	A	12	1
463	A	13	1
464	A	13	1
465	A	13	1
466	G	13	1
467	C	24	1
468	T	24	1
469	T	24	1
470	G	25	1
471	G	25	0
472	C	25	0
473	A	25	0
474	A	25	0
475	T	25	0
476	C	25	0
477	C	27	0
478	G	187	0
479	G	218	1
480	T	259	1
481	A	271	1
482	C	271	1
483	T	271	1
484	G	272	1
485	T	272	1
486	T	272	1
487	G	272	5
488	G	272	5
489	T	276	5
490	A	287	5
491	A	288	5
492	A	288	5
493	G	288	5
494	C	290	5
495	C	290	5
496	A	293	6
497	C	293	7
498	C	294	7
499	A	294	8
500	T	294	10
501	G	294	10
502	G	294	10
503	A	294	10
504	A	296	10
505	G	295	10
506	A	292	10
507	T	292	10
508	G	292	10
509	C	291	10
510	C	284	10
511	A	257	11
512	A	255	11
513	A	254	11
514	A	254	11
515	A	254	12
516	C	255	15
517	A	250	15
518	T	248	15
519	T	248	15
520	A	247	15
521	A	245	11
522	G	241	11
523	A	218	11
524	A	205	11
525	G	204	11
526	G	208	11
527	G	207	11
528	C	99	11
529	C	78	10
530	C	54	10
531	A	40	10
532	G	40	10
533	C	38	10
534	G	37	10
535	C	37	10
536	C	37	10
537	A	37	10
538	T	37	10
539	T	34	10
540	C	33	10
541	T	37	10
542	A	37	10
543	C	37	10
544	C	34	12
545	C	33	12
546	A	32	11
547	C	32	10
548	T	31	12
549	C	31	11
550	G	32	9
551	A	21	9
552	A	21	9
553	G	20	9
554	A	19	8
555	C	17	8
556	G	17	8
557	G	16	8
558	G	15	8
559	A	8	8
560	C	8	8
561	C	8	7
562	G	8	7
563	C	8	7
564	C	7	7
565	G	6	7
566	G	3	4
567	C	6	4
568	G	7	4
569	A	7	4
570	G	7	4
571	C	6	4
572	A	6	4
573	G	4	4
574	C	4	4
575	T	8	4
576	G	8	4
577	C	9	4
578	A	15	4
579	C	19	4
580	A	21	4
581	A	24	4
582	A	24	4
583	G	24	4
584	C	24	4
585	C	24	4
586	A	24	4
587	T	24	4
588	G	24	4
589	A	24	4
590	A	24	4
591	G	24	4
592	C	24	4
593	G	24	4
594	C	24	2
595	T	20	2
596	A	20	2
597	C	20	2
598	G	20	0
599	C	20	0
600	C	19	0
601	C	18	0
602	T	11	0
603	G	11	0
604	G	11	0
605	T	24	0
606	G	26	0
607	C	27	0
608	C	26	0
609	C	26	0
610	G	25	0
611	G	25	0
612	C	25	0
613	A	25	0
614	C	25	0
615	C	25	0
616	A	26	0
617	T	25	0
618	C	25	0
619	G	25	0
620	C	25	0
621	C	25	0
622	T	25	0
623	T	25	0
624	T	25	0
625	A	25	0
626	C	25	0
627	C	29	0
628	G	43	0
629	A	41	2
630	C	41	2
631	G	42	2
632	C	42	2
633	A	53	2
634	C	53	3
635	A	53	3
636	T	53	5
637	A	53	5
638	T	55	7
639	C	54	7
640	G	60	7
641	A	190	7
642	G	191	7
643	G	191	9
644	T	200	9
645	G	200	9
646	G	201	9
647	A	201	10
648	C	202	10
649	A	202	10
650	T	204	10
651	T	204	11
652	A	204	11
653	C	204	11
654	C	202	12
655	T	194	12
656	A	194	12
657	C	194	12
658	G	193	12
659	C	191	12
660	C	188	15
661	G	184	15
662	A	184	15
663	G	184	18
664	T	184	18
665	A	184	18
666	C	184	18
667	T	184	18
668	T	184	18
669	C	184	20
670	G	185	18
671	A	208	16
672	G	197	16
673	A	198	16
674	T	195	16
675	G	195	16
676	A	195	16
677	G	195	16
678	C	193	18
679	G	193	18
680	T	193	18
681	T	192	18
682	C	192	18
683	G	184	18
684	G	186	18
685	C	186	19
686	T	189	19
687	G	189	19
688	G	190	19
689	C	192	19
690	A	202	21
691	G	156	21
692	A	155	21
693	A	156	19
694	G	147	19
695	C	148	19
696	T	152	21
697	A	152	20
698	T	156	20
699	G	157	20
700	A	161	20
701	A	162	19
702	G	164	19
703	C	163	19
704	G	164	18
705	C	160	18
706	T	162	19
707	A	163	20
708	T	163	20
709	G	163	20
710	G	162	18
711	G	163	15
712	C	163	18
713	T	163	15
714	G	162	15
715	A	162	15
716	A	162	15
717	T	162	15
718	A	162	15
719	C	163	15
720	A	165	15
721	A	72	15
722	A	71	15
723	C	70	15
724	C	68	15
725	A	71	15
726	T	71	15
727	C	71	18
728	G	72	15
729	G	73	15
730	A	73	15
731	T	73	15
732	C	73	14
733	G	73	14
734	T	70	14
735	G	73	15
736	G	70	18
737	T	71	21
738	G	70	24
739	T	92	24
740	G	77	22
741	C	76	22
742	A	102	22
743	G	102	22
744	C	101	22
745	G	106	24
746	A	101	22
747	G	102	22
748	A	104	22
749	A	113	22
750	T	108	22
751	A	112	23
752	G	112	25
753	C	111	25
754	T	113	27
755	T	114	27
756	G	142	25
757	C	143	24
758	A	163	24
759	G	163	27
760	T	162	27
761	T	163	27
762	C	163	24
763	T	163	24
764	T	165	24
765	C	355	24
766	A	356	24
767	T	369	24
768	G	369	24
769	C	376	24
770	C	406	24
771	C	409	24
772	G	408	24
773	T	408	24
774	G	408	24
775	T	407	24
776	T	407	24
777	G	410	21
778	G	411	21
779	G	423	21
780	T	426	21
781	G	427	21
782	C	427	21
783	C	428	21
784	C	428	21
785	T	425	19
786	G	425	16
787	T	424	13
788	T	424	10
789	C	400	10
790	A	400	10
791	T	400	10
792	C	370	10
793	G	370	10
794	G	370	10
795	T	363	8
796	G	363	8
797	T	359	8
798	G	351	6
799	G	342	6
800	C	340	6
801	T	337	5
802	G	336	5
803	T	335	5
804	G	328	3
805	G	326	3
806	C	296	3
807	C	294	3
808	C	275	3
809	C	277	0
810	A	277	0
811	G	277	0
812	C	277	0
813	T	278	0
814	A	277	0
815	A	86	0
816	C	86	0
817	G	73	1
818	A	78	1
819	C	70	1
820	A	41	1
821	T	37	1
822	C	37	1
823	T	37	1
824	A	37	1
825	C	37	1
826	A	36	1
827	A	33	1
828	C	32	1
829	G	19	1
830	A	18	1
831	G	17	1
832	C	17	1
833	G	16	1
834	C	16	1
835	G	16	1
836	A	16	1
837	G	16	1
838	C	16	1
839	T	17	1
840	G	18	1
841	C	18	1
842	T	19	1
843	G	31	1
844	A	36	1
845	A	68	1
846	C	71	1
847	A	78	1
848	G	94	1
849	C	151	1
850	A	158	1
851	T	159	1
852	G	161	1
853	G	163	1
854	G	176	1
855	C	194	1
856	A	195	1
857	T	195	1
858	C	195	1
859	A	209	1
860	G	210	1
861	C	210	1
862	C	216	1
863	A	228	1
864	G	230	1
865	C	243	1
866	C	244	2
867	C	244	1
868	A	254	1
869	C	257	1
870	C	258	1
871	G	263	1
872	T	266	1
873	C	267	1
874	G	268	1
875	T	264	1
876	A	263	1
877	T	263	1
878	T	263	2
879	C	269	2
880	G	269	2
881	T	641	2
882	G	645	2
883	A	650	2
884	G	650	2
885	C	652	2
886	A	646	2
887	A	645	2
888	G	646	2
889	A	644	2
890	A	645	2
891	A	651	2
892	G	786	2
893	G	778	2
894	G	804	2
895	C	780	2
896	T	780	3
897	G	775	3
898	C	768	3
899	A	739	3
900	A	739	3
901	A	840	3
902	A	860	3
903	G	871	3
904	A	886	3
905	T	877	4
906	C	882	4
907	C	883	4
908	T	892	4
909	C	885	5
910	A	892	5
911	A	902	5
912	C	904	5
913	G	896	5
914	T	898	5
915	G	887	5
916	C	887	3
917	A	892	3
918	A	878	3
919	A	875	3
920	A	876	3
921	G	870	4
922	A	875	4
923	A	888	4
924	G	885	4
925	C	881	4
926	T	886	4
927	A	887	4
928	C	887	4
929	C	882	4
930	G	880	4
931	A	505	6
932	T	501	7
933	C	496	7
934	A	499	8
935	T	497	8
936	A	493	8
937	C	494	8
938	A	492	11
939	A	491	11
940	A	488	11
941	A	480	13
942	G	343	13
943	A	342	13
944	T	312	13
945	C	308	13
946	A	306	13
947	T	306	13
948	C	303	14
949	A	280	16
950	T	274	18
951	C	196	18
952	A	173	18
953	T	162	21
954	G	138	22
955	G	137	20
956	A	178	20
957	T	183	21
958	A	173	25
959	G	172	24
960	C	164	24
961	A	187	24
962	A	188	24
963	G	187	24
964	A	184	24
965	C	184	24
966	C	182	24
967	G	201	24
968	A	205	24
969	C	205	24
970	T	205	24
971	A	212	24
972	C	222	25
973	C	225	25
974	A	472	25
975	G	473	33
976	G	476	33
977	G	504	33
978	C	507	33
979	T	508	33
980	T	507	32
981	C	507	25
982	C	509	23
983	A	701	23
984	A	708	22
985	A	711	22
986	G	715	22
987	C	748	22
988	A	756	22
989	T	756	22
990	G	756	22
991	T	757	20
992	A	758	20
993	C	758	20
994	A	758	19
995	C	759	19
996	C	760	20
997	T	764	20
998	T	772	20
999	C	818	18
1000	G	826	16
1001	T	921	16
1002	G	927	16
1003	A	956	16
1004	C	972	17
1005	T	967	17
1006	T	936	17
1007	C	941	16
1008	C	940	13
1009	C	1013	13
1010	A	1009	13
1011	T	978	14
1012	T	976	17
1013	T	973	17
1014	G	975	17
1015	C	978	17
1016	C	978	17
1017	A	960	17
1018	C	958	17
1019	C	958	17
1020	C	960	17
1021	G	950	16
1022	G	936	16
1023	C	922	16
1024	T	693	16
1025	T	693	9
1026	C	686	9
1027	A	663	9
1028	A	662	9
1029	C	668	9
1030	G	684	14
1031	A	791	14
1032	G	789	14
1033	T	606	14
1034	A	606	14
1035	C	604	15
1036	G	601	15
1037	A	580	15
1038	C	573	15
1039	T	568	15
1040	T	569	15
1041	C	569	15
1042	G	568	15
1043	T	579	15
1044	G	577	15
1045	C	577	15
1046	C	583	13
1047	C	575	13
1048	G	572	12
1049	A	541	12
1050	G	533	12
1051	A	410	12
1052	G	405	12
1053	C	374	12
1054	T	358	11
1055	T	360	15
1056	C	355	15
1057	G	344	15
1058	A	350	15
1059	C	264	15
1060	C	254	17
1061	G	255	16
1062	G	259	13
1063	G	264	13
1064	A	261	13
1065	C	256	15
1066	A	256	16
1067	A	248	17
1068	A	250	22
1069	A	250	23
1070	C	246	25
1071	C	245	25
1072	A	245	25
1073	T	242	25
1074	C	225	25
1075	G	222	27
1076	C	223	29
1077	C	223	29
1078	C	223	29
1079	T	224	31
1080	G	209	26
1081	A	115	26
1082	T	115	26
1083	C	110	26
1084	A	103	33
1085	T	103	32
1086	G	103	34
1087	A	111	34
1088	A	112	34
1089	C	112	34
1090	A	111	34
1091	G	111	34
1092	T	110	34
1093	A	101	33
1094	G	100	33
1095	T	98	33
1096	G	91	35
1097	G	91	36
1098	C	87	36
1099	A	73	36
1100	G	72	36
1101	T	72	58
1102	A	71	58
1103	C	69	58
1104	C	68	58
1105	G	47	54
1106	G	40	54
1107	A	18	54
1108	T	13	54
1109	T	13	54
1110	G	12	52
1111	C	10	53
1112	C	4	52
1113	C	3	74
1114	A	3	75
1115	A	3	79
1116	G	3	79
1117	G	6	79
1118	G	83	74
1119	C	121	73
1120	G	124	73
1121	T	146	73
1122	A	154	73
1123	G	154	74
1124	C	157	74
1125	C	182	71
1126	C	185	69
1127	T	233	69
1128	A	243	69
1129	C	243	67
1130	C	247	68
1131	G	261	72
1132	C	261	72
1133	A	282	72
1134	C	285	66
1135	C	286	65
1136	G	289	63
1137	C	289	65
1138	A	309	66
1139	C	316	66
1140	C	318	66
1141	G	326	67
1142	C	327	67
1143	T	326	68
1144	T	331	68
1145	G	332	68
1146	T	335	66
1147	G	338	71
1148	T	340	71
1149	C	343	73
1150	C	349	73
1151	G	351	51
1152	A	353	51
1153	T	353	51
1154	T	353	51
1155	C	353	51
1156	A	360	51
1157	G	359	51
1158	T	359	51
1159	C	379	51
1160	A	382	51
1161	T	387	50
1162	G	388	50
1163	C	405	27
1164	C	411	26
1165	C	436	20
1166	G	439	20
1167	C	441	20
1168	G	389	20
1169	A	366	20
1170	C	363	18
1171	C	349	18
1172	C	345	18
1173	C	375	16
1174	A	370	16
1175	T	346	16
1176	C	344	16
1177	T	304	16
1178	T	344	16
1179	C	346	16
1180	G	349	14
1181	G	350	10
1182	C	357	10
1183	A	343	11
1184	A	340	11
1185	C	340	11
1186	C	340	11
1187	A	335	9
1188	G	318	9
1189	A	314	9
1190	T	313	9
1191	C	308	9
1192	A	308	9
1193	T	309	9
1194	C	306	9
1195	C	306	9
1196	C	313	9
1197	C	306	4
1198	G	303	4
1199	A	301	2
1200	C	295	2
1201	A	294	2
1202	C	291	1
1203	C	291	1
1204	G	287	1
1205	C	287	1
1206	T	277	1
1207	A	277	1
1208	T	277	1
1209	C	256	1
1210	C	253	1
1211	T	226	1
1212	C	226	1
1213	A	207	1
1214	G	195	1
1215	C	153	1
1216	G	137	1
1217	T	135	1
1218	G	245	13
1219	G	253	13
1220	T	291	13
1221	G	291	13
1222	C	287	13
1223	C	269	13
1224	A	269	13
1225	T	269	13
1226	T	268	13
1227	T	267	13
1228	C	254	13
1229	A	286	13
1230	C	286	13
1231	C	281	15
1232	A	301	15
1233	C	302	15
1234	G	303	15
1235	G	306	15
1236	C	305	15
1237	T	306	15
1238	T	308	15
1239	C	308	15
1240	G	308	15
1241	G	320	16
1242	C	358	16
1243	A	359	16
1244	T	359	16
1245	G	359	16
1246	T	355	16
1247	T	363	16
1248	C	360	16
1249	A	398	14
1250	C	401	11
1251	C	402	11
1252	A	494	12
1253	C	516	13
1254	G	581	35
1255	C	736	36
1256	T	963	37
1257	G	965	42
1258	G	966	47
1259	G	966	46
1260	C	967	46
1261	T	967	46
1262	A	967	46
1263	C	967	46
1264	T	967	46
1265	T	969	46
1266	G	966	48
1267	A	956	48
1268	T	877	48
1269	C	869	50
1270	T	836	55
1271	G	837	57
1272	C	840	56
1273	G	839	55
1274	G	836	55
1275	C	836	58
1276	T	836	58
1277	T	836	58
1278	T	836	56
1279	C	813	57
1280	G	814	62
1281	G	822	60
1282	G	815	62
1283	T	816	61
1284	C	815	61
1285	G	813	61
1286	T	814	61
1287	G	813	61
1288	C	809	61
1289	T	808	61
1290	C	842	59
1291	A	832	58
1292	T	794	58
1293	G	791	58
1294	T	791	58
1295	A	792	58
1296	C	792	58
1297	C	787	58
1298	G	787	58
1299	C	749	58
1300	T	746	58
1301	T	744	60
1302	C	646	59
1303	G	623	61
1304	A	556	42
1305	G	363	41
1306	G	144	43
1307	A	157	36
1308	G	159	32
1309	G	180	41
1310	A	185	41
1311	G	185	42
1312	C	185	42
1313	T	173	42
1314	A	173	42
1315	T	171	42
1316	T	171	40
1317	C	178	41
1318	T	179	41
1319	T	203	39
1320	G	203	31
1321	C	209	34
1322	G	212	34
1323	C	234	34
1324	A	241	34
1325	G	242	30
1326	C	241	30
1327	T	267	30
1328	T	273	30
1329	G	277	30
1330	C	286	30
1331	A	482	34
1332	A	476	32
1333	G	477	61
1334	A	487	62
1335	C	488	64
1336	T	481	64
1337	A	476	66
1338	T	476	69
1339	A	476	69
1340	A	444	69
1341	G	447	69
1342	A	447	69
1343	T	447	69
1344	T	447	69
1345	C	449	69
1346	A	453	69
1347	A	453	69
1348	T	453	69
1349	C	455	69
1350	T	461	69
1351	G	462	69
1352	C	463	75
1353	C	474	75
1354	C	477	72
1355	T	473	72
1356	G	471	69
1357	C	456	69
1358	T	467	69
1359	G	454	61
1360	G	448	62
1361	T	481	61
1362	G	490	61
1363	C	490	62
1364	C	498	62
1365	C	503	63
1366	A	529	63
1367	C	523	64
1368	A	525	64
1369	C	492	64
1370	T	480	64
1371	A	471	58
1372	T	457	58
1373	T	432	58
1374	T	432	59
1375	A	437	61
1376	G	432	61
1377	C	405	61
1378	T	398	61
1379	T	394	60
1380	C	383	57
1381	T	216	53
1382	T	207	53
1383	C	213	25
1384	G	209	21
1385	C	208	19
1386	T	222	19
1387	A	502	17
1388	A	511	17
1389	G	527	17
1390	A	529	18
1391	G	530	19
1392	C	530	20
1393	A	535	20
1394	C	536	20
1395	T	535	20
1396	C	529	20
1397	T	529	20
1398	C	526	20
1399	A	524	19
1400	T	519	19
1401	C	518	19
1402	G	521	12
1403	A	510	11
1404	C	503	11
1405	A	485	11
1406	A	483	11
1407	G	483	11
1408	T	461	11
1409	A	458	11
1410	C	458	10
1411	G	431	10
1412	A	423	10
1413	C	422	9
1414	C	416	9
1415	T	386	8
1416	A	356	8
1417	A	356	7
1418	G	351	7
1419	C	351	7
1420	A	351	7
1421	A	344	7
1422	C	343	7
1423	T	343	7
1424	T	343	6
1425	G	340	4
1426	C	340	4
1427	A	340	4
1428	C	339	4
1429	G	339	4
1430	A	335	3
1431	G	335	3
1432	A	333	3
1433	T	328	3
1434	C	303	3
1435	G	302	3
1436	C	287	3
1437	C	27	3
1438	A	25	3
1439	G	21	3
1440	C	17	2
1441	G	16	1
1442	G	16	0
1443	C	15	0
1444	G	15	0
1445	G	14	2
1446	G	10	2
1447	G	11	2
1448	C	9	2
1449	G	9	2
1450	C	6	4
1451	C	7	4
1452	G	10	4
1453	C	10	4
1454	T	10	4
1455	C	11	4
1456	A	11	4
1457	G	11	4
1458	C	11	4
1459	A	11	4
1460	A	11	5
1461	G	11	5
1462	G	11	5
1463	A	11	5
1464	G	11	6
1465	G	8	6
1466	T	9	6
1467	A	9	6
1468	G	9	6
1469	G	10	6
1470	T	13	6
1471	G	13	9
1472	A	82	9
1473	G	82	9
1474	G	82	9
1475	C	184	9
1476	C	187	11
1477	G	188	11
1478	T	199	9
1479	G	199	9
1480	G	201	9
1481	C	215	8
1482	C	216	8
1483	A	217	8
1484	A	233	8
1485	A	233	8
1486	C	234	8
1487	G	236	8
1488	C	238	8
1489	T	238	8
1490	T	239	8
1491	C	240	8
1492	C	240	8
1493	A	247	8
1494	C	366	7
1495	C	368	7
1496	T	339	7
1497	A	348	6
1498	C	348	6
1499	C	347	6
1500	A	299	6
1501	G	300	7
1502	G	300	7
1503	C	306	7
1504	A	306	7
1505	T	307	7
1506	C	307	7
1507	C	308	8
1508	G	307	8
1509	C	305	8
1510	C	305	9
1511	A	303	9
1512	G	304	9
1513	G	304	9
1514	G	310	9
1515	C	311	9
1516	T	310	9
1517	A	310	9
1518	C	310	7
1519	G	311	8
1520	G	322	8
1521	C	324	8
1522	C	324	8
1523	T	614	10
1524	G	626	10
1525	A	591	10
1526	C	590	10
1527	A	589	10
1528	G	586	12
1529	A	586	12
1530	A	584	12
1531	A	571	12
1532	C	570	12
1533	A	570	12
1534	A	556	12
1535	C	556	12
1536	C	554	12
1537	A	545	12
1538	G	542	12
1539	C	414	12
1540	G	413	12
1541	C	412	12
1542	C	405	12
1543	A	405	12
1544	T	405	12
1545	T	404	12
1546	C	421	12
1547	T	403	12
1548	G	403	12
1549	A	405	12
1550	T	376	12
1551	C	377	12
1552	A	377	12
1553	C	371	12
1554	C	371	12
1555	C	369	12
1556	C	355	11
1557	C	349	10
1558	G	339	10
1559	A	313	10
1560	A	314	10
1561	G	314	10
1562	G	315	10
1563	G	321	10
1564	G	319	10
1565	A	319	10
1566	C	319	10
1567	G	319	10
1568	A	319	10
1569	C	259	9
1570	A	249	9
1571	A	244	4
1572	G	244	4
1573	C	95	2
1574	C	87	2
1575	T	45	2
1576	G	45	2
1577	G	45	2
1578	C	43	0
1579	G	43	0
1580	C	43	0
1581	A	43	9
1582	G	41	10
1583	T	44	10
1584	A	44	15
1585	G	44	18
1586	G	44	18
1587	C	44	18
1588	A	44	18
1589	A	44	18
1590	G	44	18
1591	G	45	18
1592	T	45	18
1593	G	46	18
1594	G	46	19
1595	T	47	22
1596	G	33	22
1597	C	33	22
1598	C	32	22
1599	C	32	22
1600	T	31	22
1601	T	30	22
1602	C	30	23
1603	T	30	24
1604	T	28	24
1605	C	29	24
1606	G	30	26
1607	A	34	26
1608	G	34	26
1609	G	34	26
1610	C	35	26
1611	T	36	26
1612	A	31	26
1613	A	27	26
1614	G	25	26
1615	G	25	32
1616	T	26	32
1617	G	26	33
1618	G	26	33
1619	T	27	34
1620	G	27	64
1621	G	26	65
1622	A	26	65
1623	C	26	65
1624	T	26	82
1625	T	24	86
1626	G	24	90
1627	G	24	90
1628	A	25	90
1629	C	25	91
1630	A	25	92
1631	C	25	86
1632	C	25	87
1633	G	25	89
1634	G	25	86
1635	T	25	87
1636	A	25	87
1637	A	25	87
1638	G	25	89
1639	A	25	89
1640	C	25	89
1641	A	24	89
1642	C	24	89
1643	T	24	89
1644	G	24	88
1645	G	23	86
1646	G	23	86
1647	T	23	86
1648	G	23	86
1649	T	23	86
1650	G	23	86
1651	A	20	86
1652	A	20	85
1653	C	20	84
1654	C	20	84
1655	A	19	84
1656	G	17	81
1657	C	6	81
1658	G	5	81
1659	C	5	83
1660	G	2	83
1661	G	0	82
1662	C	0	83
1663	G	0	83
1664	A	0	83
1665	G	0	74
1666	C	0	74
1667	T	1	74
1668	G	1	74
1669	T	1	73
1670	G	1	37
1671	C	3	36
1672	G	4	36
1673	T	4	36
1674	C	4	19
1675	C	4	15
1676	G	4	15
1677	T	6	15
1678	G	6	15
1679	G	7	14
1680	C	9	13
1681	C	10	8
1682	C	14	6
1683	C	17	6
1684	A	19	5
1685	T	19	5
1686	G	19	5
1687	A	22	5
1688	T	21	3
1689	C	55	3
1690	A	57	3
1691	T	70	3
1692	G	70	3
1693	A	93	3
1694	G	95	4
1695	C	102	4
1696	G	104	4
1697	G	104	5
1698	C	104	10
1699	T	104	10
1700	A	104	13
1701	C	109	15
1702	G	109	24
1703	T	111	23
1704	T	114	23
1705	A	114	22
1706	A	116	22
1707	C	121	24
1708	A	131	24
1709	A	135	24
1710	C	135	24
1711	C	136	24
1712	C	139	24
1713	C	215	24
1714	G	224	24
1715	A	265	24
1716	G	265	24
1717	G	265	27
1718	C	267	27
1719	T	267	27
1720	A	267	27
1721	C	270	27
1722	A	269	27
1723	A	272	25
1724	A	272	25
1725	C	274	25
1726	G	275	25
1727	C	275	25
1728	T	275	25
1729	C	274	25
1730	T	275	25
1731	C	274	25
1732	A	278	25
1733	T	276	25
1734	C	274	25
1735	G	275	25
1736	A	280	25
1737	C	281	25
1738	A	281	25
1739	A	248	25
1740	G	246	25
1741	G	239	25
1742	A	242	25
1743	C	223	25
1744	G	221	24
1745	G	217	24
1746	C	216	24
1747	T	225	23
1748	G	226	18
1749	G	230	18
1750	C	233	15
1751	T	259	15
1752	G	273	6
1753	C	272	6
1754	A	289	6
1755	C	289	6
1756	A	295	6
1757	G	275	1
1758	C	269	1
1759	G	270	1
1760	G	271	1
1761	C	275	1
1762	G	277	1
1763	A	212	3
1764	C	205	3
1765	A	171	3
1766	T	172	3
1767	C	165	3
1768	G	163	3
1769	C	174	3
1770	C	177	3
1771	T	195	3
1772	A	199	3
1773	C	199	3
1774	T	204	3
1775	G	258	4
1776	G	262	4
1777	G	264	4
1778	A	265	4
1779	C	350	4
1780	G	359	4
1781	A	455	4
1782	G	450	4
1783	G	449	4
1784	A	466	4
1785	C	480	4
1786	G	483	4
1787	A	554	4
1788	G	554	4
1789	C	555	4
1790	A	555	4
1791	C	554	4
1792	T	552	5
1793	T	550	5
1794	C	549	5
1795	T	547	5
1796	T	545	5
1797	C	539	5
1798	A	538	5
1799	T	534	5
1800	C	534	5
1801	G	511	5
1802	T	499	5
1803	G	499	5
1804	G	481	5
1805	A	478	5
1806	C	472	5
1807	C	469	5
1808	G	463	4
1809	G	457	3
1810	C	455	2
1811	T	451	2
1812	G	454	1
1813	A	455	1
1814	A	456	1
1815	G	456	1
1816	A	455	1
1817	G	455	1
1818	C	455	1
1819	C	444	1
1820	T	442	1
1821	G	424	1
1822	A	420	1
1823	T	415	1
1824	C	407	1
1825	A	347	1
1826	A	342	1
1827	A	335	1
1828	T	334	1
1829	A	248	1
1830	C	233	1
1831	A	122	1
1832	A	120	1
1833	G	119	1
1834	G	106	1
1835	G	190	1
1836	C	181	1
1837	T	118	1
1838	A	118	1
1839	C	117	1
1840	C	116	1
1841	A	109	1
1842	G	110	0
1843	G	111	0
1844	T	142	0
1845	A	144	0
1846	G	144	0
1847	C	143	0
1848	C	145	0
1849	C	151	0
1850	C	362	0
1851	A	369	0
1852	G	371	1
1853	C	372	1
1854	C	387	1
1855	G	387	1
1856	A	405	1
1857	A	407	1
1858	C	407	1
1859	T	409	1
1860	G	410	1
1861	G	412	1
1862	A	426	1
1863	G	436	1
1864	A	434	1
1865	G	435	1
1866	C	435	1
1867	A	435	1
1868	T	435	1
1869	C	435	1
1870	C	435	1
1871	T	434	1
1872	G	433	1
1873	C	432	1
1874	T	418	1
1875	G	418	1
1876	C	418	1
1877	A	418	1
1878	A	418	1
1879	C	419	1
1880	A	419	1
1881	C	421	1
1882	C	420	1
1883	C	383	1
1884	C	374	1
1885	A	279	1
1886	A	278	1
1887	C	278	1
1888	A	278	1
1889	T	279	1
1890	C	276	1
1891	T	273	1
1892	T	263	1
1893	C	259	1
1894	G	236	1
1895	A	235	1
1896	C	97	1
1897	G	97	1
1898	C	96	1
1899	C	89	1
1900	G	88	1
1901	G	76	1
1902	G	75	0
1903	G	73	0
1904	T	59	0
1905	C	55	0
1906	G	38	0
1907	C	35	0
1908	C	23	0
1909	G	21	0
1910	G	22	0
1911	C	22	0
1912	C	17	0
1913	T	17	0
1914	G	13	0
1915	C	13	0
1916	C	13	0
1917	C	6	0
1918	G	6	0
1919	A	4	0
1920	C	4	0
1921	G	3	0
1922	A	4	1
1923	C	4	1
1924	G	4	1
1925	A	4	1
1926	T	4	1
1927	G	4	1
1928	C	4	1
1929	C	4	1
1930	G	4	1
1931	G	5	1
1932	C	9	1
1933	G	9	1
1934	A	16	1
1935	G	17	1
1936	C	17	1
1937	T	19	1
1938	G	21	1
1939	C	23	1
1940	C	29	0
1941	C	45	0
1942	G	89	0
1943	C	100	0
1944	C	102	0
1945	G	104	0
1946	C	151	0
1947	A	162	0
1948	G	162	0
1949	T	178	0
1950	C	181	0
1951	G	184	0
1952	T	201	0
1953	C	206	0
1954	G	207	0
1955	T	225	0
1956	G	229	0
1957	C	240	0
1958	T	266	0
1959	G	296	0
1960	G	302	0
1961	A	348	0
1962	A	355	0
1963	C	355	0
1964	A	360	0
1965	C	372	0
1966	G	373	0
1967	G	373	0
1968	T	373	0
1969	A	374	0
1970	A	374	0
1971	A	375	0
1972	A	374	1
1973	C	374	1
1974	C	377	2
1975	A	380	2
1976	T	380	3
1977	G	381	3
1978	A	384	3
1979	C	384	3
1980	C	385	3
1981	G	379	3
1982	A	375	3
1983	G	394	4
1984	A	379	4
1985	A	378	7
1986	G	378	7
1987	G	380	7
1988	A	379	7
1989	G	377	7
1990	A	371	7
1991	T	356	7
1992	C	317	7
1993	G	308	7
1994	T	305	7
1995	G	303	7
1996	G	259	7
1997	A	252	7
[truncated: 2,693 more rows]

## Sheet: pEGFP
pEGFP-C1
Position	Base	Number of reads (sense strand)	Number of reads (anti-sense strand)
0	T	0	0
1	A	0	0
2	G	0	0
3	T	0	0
4	T	0	0
5	A	1	0
6	T	1	0
7	T	1	0
8	A	2	0
9	A	4	4
10	T	4	19
11	A	8	22
12	G	8	40
13	T	8	40
14	A	10	42
15	A	10	42
16	T	12	42
17	C	12	42
18	A	18	42
19	A	19	43
20	T	19	43
21	T	19	43
22	A	19	43
23	C	21	43
24	G	21	44
25	G	21	44
26	G	21	46
27	G	21	46
28	T	21	46
29	C	21	46
30	A	21	46
31	T	21	46
32	T	21	46
33	A	23	48
34	G	23	48
35	T	23	48
36	T	18	48
37	C	19	48
38	A	19	51
39	T	20	51
40	A	20	52
41	G	20	54
42	C	20	55
43	C	19	56
44	C	19	56
45	A	19	56
46	T	19	56
47	A	19	56
48	T	19	56
49	A	19	56
50	T	21	56
51	G	23	56
52	G	30	56
53	A	31	56
54	G	31	56
55	T	30	56
56	T	30	56
57	C	30	52
58	C	29	35
59	G	27	31
60	C	27	13
61	G	25	13
62	T	27	13
63	T	27	13
64	A	25	12
65	C	26	12
66	A	25	12
67	T	25	12
68	A	23	12
69	A	22	11
70	C	22	11
71	T	22	11
72	T	23	11
73	A	23	11
74	C	23	11
75	G	23	11
76	G	23	9
77	T	24	9
78	A	25	9
79	A	33	9
80	A	33	9
81	T	35	9
82	G	35	9
83	G	33	9
84	C	33	9
85	C	33	9
86	C	32	9
87	G	31	9
88	C	31	6
89	C	30	6
90	T	32	5
91	G	32	3
92	G	32	2
93	C	31	1
94	T	34	1
95	G	34	1
96	A	34	1
97	C	33	1
98	C	26	1
99	G	26	1
100	C	22	1
101	C	22	1
102	C	23	1
103	A	26	1
104	A	26	1
105	C	26	1
106	G	26	1
107	A	26	1
108	C	26	1
109	C	26	1
110	C	26	1
111	C	24	1
112	C	22	1
113	G	22	1
114	C	22	0
115	C	21	5
116	C	21	5
117	A	20	5
118	T	20	5
119	T	20	5
120	G	20	5
121	A	20	5
122	C	25	5
123	G	25	6
124	T	24	7
125	C	24	7
126	A	24	7
127	A	24	7
128	T	24	7
129	A	24	7
130	A	24	7
131	T	26	7
132	G	26	7
133	A	26	7
134	C	27	7
135	G	27	7
136	T	27	7
137	A	27	7
138	T	27	7
139	G	27	7
140	T	27	7
141	T	27	7
142	C	28	7
143	C	28	7
144	C	28	7
145	A	28	7
146	T	28	7
147	A	28	7
148	G	28	7
149	T	28	7
150	A	28	7
151	A	28	7
152	C	28	7
153	G	28	7
154	C	30	6
155	C	30	9
156	A	28	9
157	A	29	9
158	T	29	9
159	A	29	5
160	G	29	5
161	G	29	5
162	G	29	5
163	A	29	5
164	C	29	5
165	T	29	5
166	T	29	5
167	T	29	5
168	C	29	5
169	C	27	5
170	A	27	5
171	T	27	5
172	T	15	5
173	G	15	2
174	A	5	1
175	C	5	3
176	G	5	3
177	T	0	4
178	C	0	4
179	A	3	4
180	A	3	4
181	T	3	4
182	G	4	8
183	G	9	8
184	G	22	8
185	T	27	8
186	G	27	8
187	G	28	8
188	A	30	10
189	G	30	10
190	T	30	10
191	A	30	10
192	T	30	10
193	T	31	11
194	T	31	11
195	A	33	11
196	C	35	10
197	G	35	10
198	G	35	10
199	T	35	10
200	A	35	10
201	A	35	10
202	A	35	10
203	C	35	10
204	T	35	10
205	G	35	10
206	C	35	10
207	C	35	10
208	C	35	10
209	A	35	10
210	C	35	10
211	T	35	10
212	T	35	9
213	G	35	12
214	G	37	8
215	C	46	8
216	A	54	8
217	G	54	8
218	T	54	8
219	A	54	8
220	C	54	8
221	A	54	8
222	T	54	8
223	C	54	8
224	A	54	8
225	A	54	8
226	G	54	8
227	T	53	8
228	G	53	8
229	T	50	8
230	A	50	8
231	T	50	8
232	C	49	8
233	A	44	8
234	T	31	8
235	A	26	8
236	T	26	8
237	G	25	8
238	C	23	3
239	C	23	3
240	A	21	3
241	A	19	4
242	G	19	4
243	T	19	4
244	A	19	4
245	C	19	4
246	G	19	4
247	C	19	4
248	C	19	4
249	C	19	4
250	C	19	4
251	C	19	1
252	T	17	1
253	A	17	1
254	T	17	1
255	T	15	1
256	G	14	1
257	A	13	1
258	C	12	1
259	G	12	1
260	T	11	0
261	C	11	0
262	A	13	0
263	A	13	0
264	T	13	0
265	G	13	0
266	A	13	0
267	C	15	0
268	G	15	0
269	G	15	0
270	T	15	0
271	A	15	0
272	A	24	0
273	A	24	0
274	T	24	0
275	G	24	0
276	G	24	0
277	C	25	0
278	C	25	0
279	C	26	0
280	G	27	0
281	C	27	0
282	C	27	0
283	T	28	0
284	G	28	0
285	G	29	0
286	C	44	0
287	A	44	0
288	T	45	0
289	T	44	0
290	A	44	0
291	T	44	0
292	G	43	0
293	C	43	0
294	C	47	0
295	C	49	0
296	A	50	0
297	G	50	0
298	T	50	0
299	A	50	0
300	C	50	0
301	A	50	0
302	T	50	0
303	G	50	0
304	A	50	0
305	C	50	0
306	C	50	0
307	T	49	0
308	T	50	0
309	A	50	0
310	T	42	0
311	G	40	1
312	G	41	1
313	G	42	1
314	A	42	1
315	C	42	1
316	T	42	1
317	T	41	1
318	T	41	1
319	C	41	1
320	C	39	1
321	T	41	1
322	A	32	1
323	C	32	1
324	T	32	1
325	T	32	1
326	G	33	3
327	G	64	3
328	C	187	5
329	A	196	5
330	G	195	6
331	T	195	6
332	A	195	6
333	C	195	6
334	A	195	6
335	T	195	6
336	C	181	7
337	T	181	7
338	A	183	7
339	C	184	7
340	G	184	7
341	T	181	10
342	A	181	11
343	T	181	11
344	T	178	11
345	A	178	11
346	G	178	11
347	T	178	11
348	C	178	11
349	A	178	11
350	T	178	11
351	C	178	11
352	G	178	11
353	C	178	11
354	T	176	10
355	A	176	10
356	T	177	10
357	T	177	10
358	A	177	10
359	C	177	10
360	C	177	10
361	A	177	10
362	T	175	10
363	G	174	10
364	G	174	10
365	T	174	10
366	G	174	8
367	A	174	8
368	T	174	9
369	G	174	9
370	C	174	10
371	G	172	10
372	G	172	10
373	T	172	11
374	T	172	13
375	T	172	13
376	T	171	13
377	G	139	13
378	G	16	11
379	C	10	11
380	A	10	10
381	G	10	10
382	T	10	10
383	A	9	10
384	C	9	10
385	A	8	13
386	T	8	51
387	C	8	59
388	A	5	59
389	A	4	59
390	T	4	59
391	G	4	56
392	G	4	58
393	G	7	58
394	C	7	58
395	G	7	58
396	T	7	59
397	G	9	59
398	G	9	59
399	A	9	59
400	T	10	59
401	A	10	59
402	G	9	60
403	C	9	60
404	G	10	60
405	G	10	60
406	T	10	60
407	T	10	60
408	T	10	60
409	G	10	60
410	A	10	60
411	C	10	60
412	T	10	60
413	C	11	60
414	A	11	60
415	C	11	60
416	G	11	60
417	G	11	60
418	G	11	59
419	G	11	59
420	A	10	58
421	T	10	58
422	T	10	58
423	T	10	57
424	C	10	54
425	C	10	54
426	A	10	54
427	A	10	54
428	G	10	54
429	T	8	54
430	C	8	54
431	T	8	54
432	C	8	54
433	C	8	54
434	A	8	54
435	C	8	51
436	C	8	9
437	C	8	1
438	C	6	1
439	A	3	1
440	T	3	1
441	T	3	1
442	G	3	0
443	A	3	0
444	C	3	0
445	G	3	0
446	T	3	0
447	C	1	0
448	A	1	0
449	A	1	0
450	T	1	0
451	G	1	0
452	G	1	0
453	G	2	0
454	A	2	0
455	G	2	0
456	T	2	0
457	T	2	0
458	T	2	0
459	G	2	0
460	T	2	0
461	T	2	0
462	T	2	0
463	T	2	0
464	G	2	0
465	G	2	0
466	C	4	0
467	A	5	0
468	C	5	0
469	C	5	0
470	A	5	0
471	A	5	0
472	A	5	0
473	A	5	0
474	T	5	0
475	C	5	0
476	A	5	0
477	A	5	0
478	C	5	0
479	G	5	0
480	G	5	0
481	G	5	0
482	A	5	0
483	C	5	0
484	T	5	0
485	T	5	0
486	T	5	0
487	C	5	3
488	C	5	3
489	A	4	3
490	A	4	4
491	A	4	4
492	A	4	4
493	T	4	4
494	G	4	4
495	T	4	4
496	C	3	4
497	G	3	4
498	T	3	4
499	A	3	4
500	A	3	4
501	C	4	4
502	A	4	4
503	A	3	4
504	C	3	4
505	T	3	4
506	C	3	4
507	C	3	4
508	G	3	3
509	C	3	3
510	C	3	4
511	C	3	4
512	C	2	3
513	A	2	3
514	T	2	3
515	T	2	3
516	G	2	3
517	A	1	3
518	C	1	4
519	G	0	4
520	C	0	5
521	A	0	5
522	A	0	5
523	A	0	5
524	T	0	5
525	G	0	5
526	G	0	5
527	G	0	5
528	C	1	5
529	G	1	5
530	G	1	5
531	T	1	5
532	A	1	5
533	G	1	5
534	G	1	5
535	C	1	5
536	G	1	5
537	T	1	5
538	G	1	5
539	T	1	11
540	A	1	15
541	C	1	17
542	G	1	17
543	G	1	17
544	T	1	21
545	G	1	22
546	G	1	22
547	G	8	22
548	A	14	22
549	G	14	22
550	G	14	23
551	T	14	23
552	C	14	23
553	T	14	23
554	A	14	24
555	T	14	23
556	A	14	23
557	T	14	23
558	A	14	23
559	A	14	23
560	G	14	23
561	C	15	23
562	A	20	23
563	G	20	23
564	A	20	23
565	G	20	21
566	C	20	21
567	T	20	21
568	G	20	20
569	G	20	20
570	T	20	20
571	T	20	20
572	T	20	20
573	A	21	19
574	G	21	19
575	T	21	19
576	G	21	19
577	A	21	19
578	A	20	19
579	C	20	19
580	C	20	19
581	G	21	19
582	T	21	19
583	C	19	19
584	A	19	19
585	G	20	19
586	A	20	19
587	T	21	19
588	C	21	19
589	C	28	12
590	G	30	7
591	C	66	5
592	T	69	5
593	A	71	5
594	G	71	2
595	C	71	1
596	G	71	1
597	C	74	1
598	T	68	1
599	A	69	1
600	C	69	0
601	C	69	0
602	G	71	0
603	G	71	0
604	T	71	0
605	C	71	0
606	G	71	0
607	C	71	0
608	C	71	0
609	A	74	0
610	C	81	0
611	C	84	0
612	A	76	0
613	T	63	0
614	G	65	2
615	G	61	2
616	T	1409	2
617	G	1475	2
618	A	1478	2
619	G	1478	2
620	C	1487	2
621	A	1501	2
622	A	1501	2
623	G	1502	2
624	G	1503	2
625	G	1509	2
626	C	1511	2
627	G	1511	2
628	A	1514	2
629	G	1512	2
630	G	1512	2
631	A	1512	2
632	G	1510	2
633	C	1510	2
634	T	1506	2
635	G	1502	2
636	T	1502	2
637	T	1502	2
638	C	1502	2
639	A	1500	2
640	C	1489	1
641	C	1449	1
642	G	115	1
643	G	69	1
644	G	88	1
645	G	94	1
646	T	96	1
647	G	96	1
648	G	96	1
649	T	99	1
650	G	99	4
651	C	99	4
652	C	99	4
653	C	99	4
654	A	99	5
655	T	99	5
656	C	98	5
657	C	98	5
658	T	104	5
659	G	104	5
660	G	95	5
661	T	62	5
662	C	62	5
663	G	59	4
664	A	39	4
665	G	39	4
666	C	39	4
667	T	39	4
668	G	39	4
669	G	41	4
670	A	44	4
671	C	47	4
672	G	47	4
673	G	48	4
674	C	50	4
675	G	53	4
676	A	53	4
677	C	53	4
678	G	53	4
679	T	53	4
680	A	53	4
681	A	53	4
682	A	53	4
683	C	53	4
684	G	53	4
685	G	53	4
686	C	56	4
687	C	57	4
688	A	58	4
689	C	60	4
690	A	61	4
691	A	62	4
692	G	59	4
693	T	53	4
694	T	47	4
695	C	43	4
696	A	48	4
697	G	55	4
698	C	167	4
699	G	178	4
700	T	194	5
701	G	195	5
702	T	199	5
703	C	200	5
704	C	201	4
705	G	207	4
706	G	211	4
707	C	786	4
708	G	785	4
709	A	817	6
710	G	822	6
711	G	828	6
712	G	1259	6
713	C	11125	6
714	G	11249	6
715	A	11288	6
716	G	11323	6
717	G	11361	6
718	G	11480	6
719	C	11788	6
720	G	11839	6
721	A	11840	6
722	T	11870	6
723	G	11871	6
724	C	17677	5
725	C	17680	5
726	A	17743	5
727	C	17799	5
728	C	17803	5
729	T	18045	5
730	A	18071	5
731	C	18075	5
732	G	18075	5
733	G	18090	4
734	C	20783	1
735	A	20794	1
736	A	20799	1
737	G	20803	2
738	C	20802	2
739	T	20822	1
740	G	20837	1
741	A	20840	2
742	C	20843	2
743	C	20846	2
744	C	20832	3
745	T	20841	3
746	G	20881	3
747	A	21118	3
748	A	21031	3
749	G	21032	3
750	T	21015	3
751	T	21018	3
752	C	21018	3
753	A	21036	3
754	T	21110	3
755	C	21104	3
756	T	21199	2
757	G	20809	2
758	C	20790	2
759	A	20903	2
760	C	20918	2
761	C	20909	2
762	A	20581	2
763	C	11327	2
764	C	11223	2
765	G	11202	2
766	G	11179	1
767	C	11208	1
768	A	11117	1
769	A	10831	1
770	G	10760	1
771	C	10764	1
772	T	10784	1
773	G	10781	1
774	C	5183	2
775	C	5198	2
776	C	5294	2
777	G	5623	2
778	T	5650	2
779	G	5470	2
780	C	5468	2
781	C	5482	2
782	C	5493	2
783	T	6311	2
784	G	3657	2
785	G	3656	2
786	C	3693	2
787	C	3734	2
788	C	4190	2
789	A	4191	2
790	C	4194	2
791	C	4195	2
792	C	4227	2
793	T	4270	2
794	C	4649	1
795	G	4659	1
796	T	5466	1
797	G	5087	1
798	A	5174	1
799	C	5187	1
800	C	5188	1
801	A	5234	1
802	C	5241	1
803	C	5337	1
804	C	5528	1
805	T	6295	1
806	G	11518	1
807	A	11600	0
808	C	11650	0
809	C	11540	0
810	T	11686	0
811	A	11687	0
812	C	11583	0
813	G	11575	0
814	G	11645	0
815	C	11735	0
816	G	11726	0
817	T	11709	0
818	G	11708	1
819	C	11722	1
820	A	11834	1
821	G	11833	1
822	T	11790	1
823	G	11791	1
824	C	11926	1
825	T	11911	1
826	T	12033	1
827	C	11845	1
828	A	12148	1
829	G	12251	1
830	C	12302	1
831	C	12331	1
832	G	12346	1
833	C	11552	1
834	T	11540	1
835	A	11544	1
836	C	11515	1
837	C	11474	1
838	C	11546	1
839	C	11923	1
840	G	13408	1
841	A	13770	1
842	C	13768	1
843	C	13716	1
844	A	13368	1
845	C	13337	1
846	A	12452	1
847	T	12291	1
848	G	12089	1
849	A	12419	1
850	A	13042	1
851	G	13016	2
852	C	14012	2
853	A	14449	2
854	G	14690	2
855	C	14050	2
856	A	9035	2
857	C	8939	2
858	G	8900	2
859	A	8883	2
860	C	8692	2
861	T	8686	2
862	T	8690	2
863	C	8689	2
864	T	8669	2
865	T	8606	2
866	C	10588	2
867	A	11328	2
868	A	12438	1
869	G	12679	1
870	T	12794	1
871	C	12795	1
872	C	12397	1
873	G	12432	1
874	C	12290	1
875	C	12439	1
876	A	12439	1
877	T	12456	1
878	G	12097	1
879	C	12008	1
880	C	11970	1
881	C	11960	1
882	G	11939	1
883	A	11944	3
884	A	11945	3
885	G	11934	3
886	G	11926	3
887	C	11930	3
888	T	11636	3
889	A	11174	3
890	C	9349	3
891	G	8956	3
892	T	8987	3
893	C	8968	3
894	C	8866	3
895	A	35995	3
896	G	36149	3
897	G	36067	4
898	A	68444	4
899	G	69027	4
900	C	68678	4
901	G	68743	3
902	C	68373	1
903	A	68280	1
904	C	68058	1
905	C	68051	1
906	A	67900	1
907	T	67872	1
908	C	67869	1
909	T	67867	1
910	T	67851	1
911	C	67862	2
912	T	67855	2
913	T	67874	2
914	C	67894	2
915	A	67954	2
916	A	66166	2
917	G	65547	2
918	G	64515	3
919	A	64295	3
920	C	64129	3
921	G	64128	3
922	A	64117	3
923	C	64084	3
924	G	64087	3
925	G	63933	3
926	C	63928	3
927	A	63870	3
928	A	63876	3
929	C	63869	3
930	T	63832	3
931	A	63760	3
932	C	63543	3
933	A	63440	3
934	A	63306	3
935	G	63305	3
936	A	63297	3
937	C	63287	3
938	C	63285	3
939	C	58746	3
940	G	56606	3
941	C	33469	3
942	G	33328	3
943	C	33306	3
944	C	33233	3
945	G	33238	3
946	A	33470	3
947	G	33394	2
948	G	1738	2
949	T	940	2
950	G	913	2
951	A	851	2
952	A	876	2
953	G	700	2
954	T	688	2
955	T	673	2
956	C	668	2
957	G	662	2
958	A	679	2
959	G	677	2
960	G	674	2
961	G	684	1
962	C	687	1
963	G	658	1
964	A	628	1
965	C	540	1
966	A	517	1
967	C	522	1
968	C	521	0
969	C	521	0
970	T	505	0
971	G	973	0
972	G	12205	0
973	T	13941	0
974	G	16800	0
975	A	16891	0
976	A	16961	0
977	C	16975	0
978	C	17577	0
979	G	17623	0
980	C	18314	0
981	A	18321	0
982	T	18338	0
983	C	18347	0
984	G	18380	0
985	A	18429	0
986	G	18440	0
987	C	18439	0
988	T	18442	0
989	G	18483	0
990	A	18567	0
991	A	18644	0
992	G	18657	0
993	G	18708	0
994	G	19401	0
995	C	19387	0
996	A	19329	0
997	T	19339	0
998	C	19344	0
999	G	19558	0
1000	A	19613	0
1001	C	19617	0
1002	T	19616	0
1003	T	19633	0
1004	C	19714	0
1005	A	19732	0
1006	A	19752	0
1007	G	19969	0
1008	G	19841	0
1009	A	20026	0
1010	G	20039	0
1011	G	20023	0
1012	A	20237	0
1013	C	20256	0
1014	G	20267	0
1015	G	20349	0
1016	C	20370	0
1017	A	20379	0
1018	A	20471	0
1019	C	20514	0
1020	A	20454	0
1021	T	20048	0
1022	C	10727	0
1023	C	9800	0
1024	T	7305	0
1025	G	18635	0
1026	G	21518	0
1027	G	22300	0
1028	G	21940	0
1029	C	21916	0
1030	A	21437	0
1031	C	21444	0
1032	A	21439	0
1033	A	21449	0
1034	G	21423	0
1035	C	21425	0
1036	T	21691	0
1037	G	22543	0
1038	G	22665	0
1039	A	24329	0
1040	G	24251	0
1041	T	24211	0
1042	A	24336	0
1043	C	24313	0
1044	A	23725	0
1045	A	23823	0
1046	C	23816	0
1047	T	23866	0
1048	A	24078	0
1049	C	23995	0
1050	A	24280	0
1051	A	25931	0
1052	C	26061	0
1053	A	26078	0
1054	G	26044	0
1055	C	26069	0
1056	C	26149	0
1057	A	25781	0
1058	C	25891	0
1059	A	25770	0
1060	A	25816	0
1061	C	25826	0
1062	G	25622	0
1063	T	25523	0
1064	C	25515	0
1065	T	25406	0
1066	A	25334	0
1067	T	25298	0
1068	A	25074	0
1069	T	25021	0
1070	C	25083	0
1071	A	24941	0
1072	T	23388	0
1073	G	22687	0
1074	G	22639	0
1075	C	11813	0
1076	C	11842	0
1077	G	11198	0
1078	A	11097	0
1079	C	11166	0
1080	A	11174	0
1081	A	11232	0
1082	G	11228	0
1083	C	11280	0
1084	A	12893	0
1085	G	13330	0
1086	A	13151	0
1087	A	12335	0
1088	G	12223	0
1089	A	10726	0
1090	A	10738	0
1091	C	10716	0
1092	G	10587	0
1093	G	10577	0
1094	C	10553	0
1095	A	10455	0
1096	T	10453	0
1097	C	10391	0
1098	A	10241	0
1099	A	10263	0
1100	G	9945	0
1101	G	8290	0
1102	T	8205	0
1103	G	8136	0
1104	A	8078	0
1105	A	8036	0
1106	C	7866	0
1107	T	7624	0
1108	T	7436	0
1109	C	7387	0
1110	A	7388	0
1111	A	7832	0
1112	G	7871	0
1113	A	7868	0
1114	T	7843	0
1115	C	7798	0
1116	C	7664	0
1117	G	7660	0
1118	C	7656	0
1119	C	7607	0
1120	A	7627	0
1121	C	7633	0
1122	A	7575	0
1123	A	7546	0
1124	C	7482	0
1125	A	7178	0
1126	T	4397	0
1127	C	4294	0
1128	G	4248	0
1129	A	4082	0
1130	G	4032	0
1131	G	3957	0
1132	A	3946	0
1133	C	3875	0
1134	G	2309	0
1135	G	1699	0
1136	C	1667	0
1137	A	1695	0
1138	G	1690	0
1139	C	1893	0
1140	G	1888	0
1141	T	2035	0
1142	G	1936	0
1143	C	1917	0
1144	A	1962	0
1145	G	1960	0
1146	C	1960	0
1147	T	2056	0
1148	C	2016	0
1149	G	2059	0
1150	C	2062	0
1151	C	2085	0
1152	G	2132	0
1153	A	2143	0
1154	C	2145	0
1155	C	2129	0
1156	A	2189	0
1157	C	2194	0
1158	T	2192	0
1159	A	2195	0
1160	C	2174	0
1161	C	1703	0
1162	A	4217	0
1163	G	4298	0
1164	C	4314	0
1165	A	5846	0
1166	G	5837	0
1167	A	6004	0
1168	A	6033	0
1169	C	6034	0
1170	A	6009	0
1171	C	6013	0
1172	C	6014	0
1173	C	6035	0
1174	C	6036	0
1175	C	6024	0
1176	A	6024	0
1177	T	6019	0
1178	C	6019	0
1179	G	6023	0
1180	G	6002	0
1181	C	6037	0
1182	G	6064	0
1183	A	6113	0
1184	C	6201	0
1185	G	6181	0
1186	G	6207	0
1187	C	6179	0
1188	C	6200	0
1189	C	6087	0
1190	C	6175	0
1191	G	6119	0
1192	T	6334	0
1193	G	9371	0
1194	C	9336	0
1195	T	9438	0
1196	G	10696	0
1197	C	10959	0
1198	T	11109	0
1199	G	11080	0
1200	C	11174	0
1201	C	11218	0
1202	C	11289	0
1203	G	11369	0
1204	A	11387	0
1205	C	11411	0
1206	A	11379	0
1207	A	11379	0
1208	C	11378	0
1209	C	11374	0
1210	A	11514	0
1211	C	11519	0
1212	T	9138	0
1213	A	9109	0
1214	C	9090	0
1215	C	7704	0
1216	T	8646	0
1217	G	8536	0
1218	A	8700	0
1219	G	8722	0
1220	C	8714	0
1221	A	8831	0
1222	C	8840	0
1223	C	8819	0
1224	C	8845	0
1225	A	8864	0
1226	G	8874	0
1227	T	8870	0
1228	C	8885	0
1229	C	8663	0
1230	G	8657	0
1231	C	8652	0
1232	C	8695	0
1233	C	8713	0
1234	T	9360	0
1235	G	9382	0
1236	A	9339	0
1237	G	9338	0
1238	C	9334	0
1239	A	9321	0
1240	A	9214	0
1241	A	9201	0
1242	G	8922	0
1243	A	6213	0
1244	C	6244	0
1245	C	6126	0
1246	C	4541	0
1247	C	4264	0
1248	A	4137	0
1249	A	4132	0
1250	C	4033	0
1251	G	3971	0
1252	A	3903	1
1253	G	3840	1
1254	A	3825	1
1255	A	3806	1
1256	G	3778	1
1257	C	3756	1
1258	G	3777	1
1259	C	3766	1
1260	G	3624	1
1261	A	3592	1
1262	T	3613	1
1263	C	3547	1
1264	A	3646	1
1265	C	3753	2
1266	A	2665	2
1267	T	2669	2
1268	G	2457	2
1269	G	2438	2
1270	T	2447	2
1271	C	2335	2
1272	C	2326	2
1273	T	2420	2
1274	G	2685	1
1275	C	2577	1
1276	T	2693	1
1277	G	2719	1
1278	G	2743	1
1279	A	3151	1
1280	G	3116	1
1281	T	3063	1
1282	T	2988	1
1283	C	2972	0
1284	G	2336	0
1285	T	2446	0
1286	G	2435	0
1287	A	2480	0
1288	C	2471	0
1289	C	2390	0
1290	G	2398	0
1291	C	2403	0
1292	C	2370	0
1293	G	2367	0
1294	C	2366	0
1295	C	2375	0
1296	G	2450	0
1297	G	2479	0
1298	G	2499	0
1299	A	2488	0
1300	T	2488	0
1301	C	2488	0
1302	A	2430	0
1303	C	2385	0
1304	T	2374	0
1305	C	2360	0
1306	T	2360	0
1307	C	2361	0
1308	G	2335	0
1309	G	2334	0
1310	C	2338	0
1311	A	2322	0
1312	T	2269	0
1313	G	2268	0
1314	G	2172	0
1315	A	2069	0
1316	C	2078	0
1317	G	1959	0
1318	A	1949	0
1319	G	1899	0
1320	C	1874	0
1321	T	2235	0
1322	G	2238	0
1323	T	2052	0
1324	A	1702	0
1325	C	1703	0
1326	A	1372	0
1327	A	1352	0
1328	G	1323	0
1329	T	1037	0
1330	C	1035	0
1331	C	1040	0
1332	G	1035	0
1333	G	1033	0
1334	A	1033	0
1335	C	923	0
1336	T	922	0
1337	C	898	0
1338	A	883	0
1339	G	882	0
1340	A	864	0
1341	T	887	0
1342	C	887	0
1343	T	887	0
1344	C	897	0
1345	G	1788	0
1346	A	6128	0
1347	G	6126	0
1348	C	6115	0
1349	T	6118	0
1350	C	6127	0
1351	A	6146	0
1352	A	6146	0
1353	G	6147	0
1354	C	6146	0
1355	T	6144	0
1356	T	6144	0
1357	C	6138	0
1358	G	6139	0
1359	A	6121	0
1360	A	6081	0
1361	T	6079	0
1362	T	6079	0
1363	C	6079	0
1364	T	6074	0
1365	G	6038	0
1366	C	6025	0
1367	A	6333	0
1368	G	6324	0
1369	T	6316	0
1370	C	6313	0
1371	G	5852	0
1372	A	5863	0
1373	C	5874	0
1374	G	5820	0
1375	G	5824	0
1376	T	5856	0
1377	A	5865	0
1378	C	5867	0
1379	C	5870	0
1380	G	6417	0
1381	C	7477	0
1382	G	8213	0
1383	G	8264	0
1384	G	8300	0
1385	C	8420	0
1386	C	8434	0
1387	C	8451	0
1388	G	8492	0
1389	G	8506	0
1390	G	8616	0
1391	A	8566	0
1392	T	8577	0
1393	C	8593	0
1394	C	8594	0
1395	A	7943	0
1396	C	3744	0
1397	C	3751	0
1398	G	3958	0
1399	G	4309	0
1400	A	4320	0
1401	T	4317	0
1402	C	4325	0
1403	T	4404	0
1404	A	4440	0
1405	G	4451	0
1406	A	4447	0
1407	T	4449	0
1408	A	4448	0
1409	A	4443	0
1410	C	4443	0
1411	T	4439	0
1412	G	4457	0
1413	A	4459	0
1414	T	4457	0
1415	C	4455	0
1416	A	4433	0
1417	T	4076	0
1418	A	4076	0
1419	A	4076	0
1420	T	4078	0
1421	C	4075	0
1422	A	4062	0
1423	G	4047	0
1424	C	4044	0
1425	C	4002	0
1426	A	3943	0
1427	T	3904	0
1428	A	3900	0
1429	C	3898	0
1430	C	3345	0
1431	A	2208	0
1432	C	1507	0
1433	A	1461	0
1434	T	1408	0
1435	T	1294	0
1436	T	1279	0
1437	G	1265	0
1438	T	1199	0
1439	A	1183	0
1440	G	1066	0
1441	A	1046	0
1442	G	1051	0
1443	G	1115	0
1444	T	1108	0
1445	T	900	0
1446	T	885	0
1447	T	895	0
1448	A	752	0
1449	C	483	0
1450	T	467	0
1451	T	473	0
1452	G	469	0
1453	C	415	0
1454	T	384	0
1455	T	388	0
1456	T	484	0
1457	A	491	0
1458	A	3187	0
1459	A	4020	0
1460	A	4131	0
1461	A	4148	0
1462	A	4221	0
1463	C	4239	0
1464	C	4266	0
1465	T	6212	0
1466	C	6476	0
1467	C	6593	0
1468	C	6792	0
1469	A	7147	0
1470	C	7176	0
1471	A	7311	0
1472	C	7683	0
1473	C	7697	0
1474	T	8345	0
1475	C	8405	0
1476	C	8559	0
1477	C	10136	0
1478	C	10667	0
1479	C	10911	0
1480	T	12455	0
1481	G	13662	0
1482	A	13791	0
1483	A	13936	0
1484	C	13986	0
1485	C	14006	0
1486	T	14178	0
1487	G	14196	0
1488	A	14277	0
1489	A	14288	0
1490	A	14294	0
1491	C	14308	0
1492	A	14251	0
1493	T	14141	0
1494	A	14088	0
1495	A	14082	0
1496	A	14069	0
1497	A	14066	0
1498	T	14061	0
1499	G	14070	0
1500	A	14197	0
1501	A	14181	0
1502	T	14219	0
1503	G	14184	2
1504	C	17682	2
1505	A	17540	2
1506	A	17427	2
1507	T	17412	2
1508	T	15339	2
1509	G	14800	2
1510	T	14700	4
1511	T	14677	4
1512	G	14625	4
1513	T	14602	4
1514	T	14603	4
1515	G	13056	4
1516	T	12830	28
1517	T	12757	28
1518	A	12632	28
1519	A	12315	28
1520	C	12311	28
1521	T	12188	28
1522	T	11846	33
1523	G	11832	33
1524	T	11249	32
1525	T	11176	32
1526	T	8552	32
1527	A	7165	32
1528	T	6694	35
1529	T	6477	35
1530	G	6769	37
1531	C	6801	37
1532	A	7225	37
1533	G	7099	37
1534	C	7065	37
1535	T	7050	37
1536	T	6916	37
1537	A	6875	37
1538	T	6783	37
1539	A	6775	37
1540	A	6769	37
1541	T	6772	37
1542	G	6779	37
1543	G	6774	37
1544	T	6777	37
1545	T	6778	37
1546	A	6775	35
1547	C	6776	36
1548	A	6768	36
1549	A	6731	34
1550	A	1259	34
1551	T	1294	34
1552	A	1244	34
1553	A	1232	37
1554	A	1232	38
1555	G	1233	41
1556	C	1231	41
1557	A	1269	41
1558	A	1260	43
1559	T	1248	43
1560	A	1247	43
1561	G	1225	46
1562	C	1231	46
1563	A	1219	46
1564	T	845	47
1565	C	841	47
1566	A	840	21
1567	C	817	22
1568	A	812	25
1569	A	799	25
1570	A	796	25
1571	T	787	25
1572	T	787	25
1573	T	783	25
1574	C	784	25
1575	A	782	22
1576	C	768	20
1577	A	764	20
1578	A	751	16
1579	A	742	16
1580	T	632	16
1581	A	612	16
1582	A	252	16
1583	A	252	16
1584	G	247	16
1585	C	246	17
1586	A	237	17
1587	T	231	17
1588	T	231	13
1589	T	221	13
1590	T	221	13
1591	T	219	15
1592	T	215	15
1593	T	209	23
1594	C	205	23
1595	A	198	24
1596	C	198	25
1597	T	197	25
1598	G	196	26
1599	C	185	26
1600	A	147	26
1601	T	92	26
1602	T	91	26
1603	C	83	26
1604	T	83	47
1605	A	80	47
1606	G	75	49
1607	T	68	50
1608	T	68	48
1609	G	68	48
1610	T	68	47
1611	G	68	47
1612	G	58	47
1613	T	58	47
1614	T	47	47
1615	T	47	47
1616	G	47	46
1617	T	47	47
1618	C	47	47
1619	C	47	47
1620	A	52	47
1621	A	52	47
1622	A	52	47
1623	C	52	49
1624	T	52	49
1625	C	51	49
1626	A	41	49
1627	T	41	54
1628	C	40	54
1629	A	40	54
1630	A	38	61
1631	T	38	61
1632	G	10	61
1633	T	10	61
1634	A	10	61
1635	T	10	60
1636	C	10	62
1637	T	10	62
1638	T	10	62
1639	A	10	61
1640	A	10	67
1641	C	10	73
1642	G	9	74
1643	C	9	74
1644	G	8	74
1645	T	5	76
1646	A	5	75
1647	A	5	75
1648	A	5	75
1649	T	5	75
1650	T	5	74
1651	G	5	74
1652	T	5	76
1653	A	8	78
1654	A	8	60
1655	G	8	67
1656	C	8	83
1657	G	8	83
1658	T	7	83
1659	T	7	84
1660	A	7	84
1661	A	7	84
1662	T	7	84
1663	A	7	85
1664	T	7	112
1665	T	7	112
1666	T	7	112
1667	T	7	112
1668	G	7	113
1669	T	7	113
1670	T	6	113
1671	A	6	113
1672	A	6	114
1673	A	10	114
1674	A	10	114
1675	T	10	114
1676	T	12	114
1677	C	12	119
1678	G	12	122
1679	C	19	117
1680	G	19	90
1681	T	19	89
1682	T	18	89
1683	A	18	82
1684	A	18	82
1685	A	18	82
1686	T	18	82
1687	T	18	82
1688	T	18	83
1689	T	18	83
1690	T	19	83
1691	G	19	82
1692	T	19	82
1693	T	28	84
1694	A	37	84
1695	A	38	82
1696	A	38	82
1697	T	50	82
1698	C	55	82
1699	A	60	82
1700	G	61	90
1701	C	61	90
1702	T	60	88
1703	C	59	86
1704	A	59	83
1705	T	59	72
1706	T	59	58
1707	T	59	28
1708	T	59	29
1709	T	60	29
1710	T	81	31
1711	A	133	31
1712	A	136	31
1713	C	140	31
1714	C	168	31
1715	A	165	31
1716	A	165	31
1717	T	165	31
1718	A	166	35
1719	G	166	98
1720	G	166	98
1721	C	167	101
1722	C	167	112
1723	G	164	132
1724	A	165	145
1725	A	166	147
1726	A	164	151
1727	T	164	155
1728	C	164	166
1729	G	157	179
1730	G	157	183
1731	C	158	185
1732	A	158	204
1733	A	158	289
1734	A	158	294
1735	A	158	311
1736	T	158	313
1737	C	158	315
1738	C	158	318
1739	C	160	318
1740	T	152	318
1741	T	150	333
1742	A	144	333
1743	T	134	330
1744	A	126	568
1745	A	124	569
1746	A	124	569
1747	T	124	569
1748	C	119	569
1749	A	116	571
1750	A	113	565
1751	A	113	565
1752	A	112	564
1753	G	111	564
1754	A	111	563
1755	A	110	563
1756	T	110	563
1757	A	110	564
1758	G	110	564
1759	A	109	564
1760	C	90	561
1761	C	44	542
1762	G	41	500
1763	A	36	490
1764	G	14	486
1765	A	8	486
1766	T	10	485
1767	A	10	485
1768	G	10	483
1769	G	10	482
1770	G	10	482
1771	T	9	479
1772	T	9	469
1773	G	7	449
1774	A	7	437
1775	G	6	435
1776	T	6	431
1777	G	6	428
1778	T	6	427
1779	T	4	414
1780	G	4	404
1781	T	3	402
1782	T	3	382
1783	C	3	293
1784	C	3	287
1785	A	4	270
1786	G	4	268
1787	T	4	269
1788	T	4	267
1789	T	4	265
1790	G	4	29
1791	G	4	13
1792	A	4	12
1793	A	4	11
1794	C	4	11
1795	A	4	11
1796	A	2	11
1797	G	2	11
1798	A	3	11
1799	G	3	11
1800	T	3	11
1801	C	3	7
1802	C	8	5
1803	A	69	8
1804	C	71	10
1805	T	71	10
1806	A	71	24
1807	T	71	23
1808	T	71	23
1809	A	71	23
1810	A	75	23
1811	A	75	23
1812	G	75	23
1813	A	77	23
1814	A	77	23
1815	C	77	23
1816	G	77	23
1817	T	77	24
1818	G	77	91
1819	G	76	92
1820	A	139	92
1821	C	151	92
1822	T	151	92
1823	C	151	93
1824	C	153	93
1825	A	153	93
1826	A	156	93
1827	C	156	93
1828	G	156	97
1829	T	156	98
1830	C	156	99
1831	A	156	99
1832	A	156	99
1833	A	156	100
1834	G	156	102
1835	G	157	104
1836	G	157	103
1837	C	157	99
1838	G	157	99
1839	A	157	99
1840	A	156	99
1841	A	156	99
1842	A	156	99
1843	A	156	99
1844	C	156	99
1845	C	156	99
1846	G	156	99
1847	T	156	99
1848	C	156	99
1849	T	156	99
1850	A	156	94
1851	T	155	94
1852	C	150	94
1853	A	89	91
1854	G	87	83
1855	G	148	83
1856	G	164	2
1857	C	203	0
1858	G	203	0
1859	A	204	0
1860	T	212	0
1861	G	212	0
1862	G	212	0
1863	C	238	0
1864	C	238	0
1865	C	239	0
1866	A	237	0
1867	C	237	0
1868	T	237	0
1869	A	237	0
1870	C	187	2
1871	G	175	2
1872	T	175	2
1873	G	175	2
1874	A	175	2
1875	A	175	2
1876	C	173	2
1877	C	173	2
1878	A	169	2
1879	T	169	2
1880	C	169	2
1881	A	169	2
1882	C	169	2
1883	C	171	2
1884	C	170	2
1885	T	174	2
1886	A	178	2
1887	A	178	2
1888	T	174	3
1889	C	174	3
1890	A	175	6
1891	A	175	6
1892	G	175	6
1893	T	175	6
1894	T	175	5
1895	T	175	6
1896	T	174	6
1897	T	174	7
1898	T	176	20
1899	G	176	22
1900	G	177	22
1901	G	180	22
1902	G	181	22
1903	T	181	22
1904	C	181	22
1905	G	111	22
1906	A	99	22
1907	G	62	22
1908	G	62	22
1909	T	59	22
1910	G	56	22
1911	C	56	22
1912	C	56	22
1913	G	44	22
1914	T	44	22
1915	A	43	22
1916	A	43	22
1917	A	43	22
1918	G	43	22
1919	C	46	22
1920	A	46	20
1921	C	46	21
1922	T	46	22
1923	A	46	24
1924	A	40	31
1925	A	40	33
1926	T	41	36
1927	C	43	74
1928	G	43	75
1929	G	44	79
1930	A	47	79
1931	A	47	79
1932	C	47	80
1933	C	45	80
1934	C	44	80
1935	T	36	81
1936	A	21	81
1937	A	21	92
1938	A	21	95
1939	G	23	95
1940	G	21	95
1941	G	21	95
1942	A	21	95
1943	G	21	97
1944	C	21	96
1945	C	21	96
1946	C	21	96
1947	C	21	97
1948	C	21	70
1949	G	17	67
1950	A	12	80
1951	T	10	84
1952	T	9	87
1953	T	10	94
1954	A	11	95
1955	G	30	105
1956	A	31	107
1957	G	31	110
1958	C	31	116
1959	T	31	119
1960	T	33	119
1961	G	33	120
1962	A	33	121
1963	C	33	124
1964	G	33	130
1965	G	33	133
1966	G	33	143
1967	G	33	143
1968	A	36	151
1969	A	36	156
1970	A	36	157
1971	G	36	157
1972	C	36	157
1973	C	35	157
1974	G	38	156
1975	G	37	156
1976	C	34	160
1977	G	32	160
1978	A	31	163
1979	A	29	142
1980	C	29	140
1981	G	29	140
1982	T	29	138
1983	G	29	134
1984	G	29	131
1985	C	29	140
1986	G	29	138
1987	A	29	124
1988	G	29	149
1989	A	29	149
1990	A	29	171
1991	A	29	174
1992	G	29	175
1993	G	27	480
1994	A	27	478
1995	A	26	485
1996	G	25	485
1997	G	24	491
[truncated: 2,782 more rows]

## Sheet: pBS
pBS
Position	Base	Number of reads (sense strand)	Number of reads (anti-sense strand)
0	C	0	0
1	T	0	2
2	A	0	2
3	A	0	2
4	A	0	2
5	T	0	2
6	T	0	3
7	G	0	3
8	T	0	5
9	A	3	7
10	A	3	26
11	G	3	34
12	C	3	56
13	G	3	58
14	T	3	58
15	T	3	59
16	A	3	59
17	A	3	59
18	T	3	59
19	A	3	60
20	T	3	87
21	T	3	87
22	T	3	87
23	T	3	87
24	G	3	88
25	T	3	88
26	T	3	88
27	A	3	88
28	A	3	89
29	A	7	89
30	A	7	89
31	T	7	89
32	T	9	89
33	C	9	95
34	G	9	98
35	C	16	94
36	G	16	85
37	T	16	85
38	T	18	85
39	A	18	80
40	A	18	80
41	A	18	80
42	T	18	80
43	T	18	80
44	T	18	81
45	T	18	81
46	T	19	81
47	G	19	81
48	T	19	82
49	T	28	84
50	A	37	84
51	A	38	82
52	A	38	82
53	T	50	82
54	C	55	82
55	A	60	82
56	G	61	90
57	C	61	90
58	T	60	88
59	C	59	86
60	A	59	83
61	T	59	72
62	T	59	58
63	T	59	28
64	T	59	29
65	T	60	29
66	T	81	31
67	A	133	31
68	A	136	31
69	C	140	31
70	C	168	31
71	A	165	31
72	A	165	31
73	T	165	31
74	A	166	35
75	G	166	98
76	G	166	98
77	C	167	101
78	C	167	112
79	G	164	132
80	A	165	145
81	A	166	147
82	A	164	151
83	T	164	155
84	C	164	166
85	G	157	179
86	G	157	183
87	C	158	185
88	A	158	204
89	A	158	289
90	A	158	294
91	A	158	311
92	T	158	313
93	C	158	315
94	C	158	318
95	C	160	318
96	T	152	318
97	T	150	333
98	A	144	333
99	T	134	330
100	A	126	568
101	A	124	569
102	A	124	569
103	T	124	569
104	C	119	569
105	A	116	571
106	A	113	565
107	A	113	565
108	A	112	564
109	G	111	564
110	A	111	563
111	A	110	563
112	T	110	563
113	A	110	564
114	G	110	564
115	A	109	564
116	C	90	561
117	C	44	542
118	G	41	500
119	A	36	490
120	G	14	486
121	A	8	486
122	T	10	485
123	A	10	485
124	G	10	483
125	G	10	482
126	G	10	482
127	T	9	479
128	T	9	469
129	G	7	449
130	A	7	437
131	G	6	435
132	T	6	431
133	G	6	428
134	T	6	427
135	T	4	414
136	G	4	404
137	T	3	402
138	T	3	382
139	C	3	293
140	C	3	287
141	A	4	270
142	G	4	268
143	T	4	269
144	T	4	267
145	T	4	265
146	G	4	29
147	G	4	13
148	A	4	12
149	A	4	11
150	C	4	11
151	A	4	11
152	A	2	11
153	G	2	11
154	A	3	11
155	G	3	11
156	T	3	11
157	C	3	7
158	C	8	5
159	A	69	8
160	C	71	10
161	T	71	10
162	A	71	24
163	T	71	23
164	T	71	23
165	A	71	23
166	A	75	23
167	A	75	23
168	G	75	23
169	A	77	23
170	A	77	23
171	C	77	23
172	G	77	23
173	T	77	24
174	G	77	91
175	G	76	92
176	A	139	92
177	C	151	92
178	T	151	92
179	C	151	93
180	C	153	93
181	A	153	93
182	A	156	93
183	C	156	93
184	G	156	97
185	T	156	98
186	C	156	99
187	A	156	99
188	A	156	99
189	A	156	100
190	G	156	102
191	G	157	104
192	G	157	103
193	C	157	99
194	G	157	99
195	A	157	99
196	A	156	99
197	A	156	99
198	A	156	99
199	A	156	99
200	C	156	99
201	C	156	99
202	G	156	99
203	T	156	99
204	C	156	99
205	T	156	99
206	A	156	94
207	T	155	94
208	C	150	94
209	A	89	91
210	G	87	83
211	G	148	83
212	G	164	2
213	C	203	0
214	G	203	0
215	A	204	0
216	T	212	0
217	G	212	0
218	G	212	0
219	C	238	0
220	C	238	0
221	C	239	0
222	A	237	0
223	C	237	0
224	T	237	0
225	A	237	0
226	C	187	2
227	G	175	2
228	T	175	2
229	G	175	2
230	A	175	2
231	A	175	2
232	C	173	2
233	C	173	2
234	A	169	2
235	T	169	2
236	C	169	2
237	A	169	2
238	C	169	2
239	C	171	2
240	C	170	2
241	T	174	2
242	A	178	2
243	A	178	2
244	T	174	3
245	C	174	3
246	A	175	6
247	A	175	6
248	G	175	6
249	T	175	6
250	T	175	5
251	T	175	6
252	T	174	6
253	T	174	7
254	T	176	20
255	G	176	22
256	G	177	22
257	G	180	22
258	G	181	22
259	T	181	22
260	C	181	22
261	G	111	22
262	A	99	22
263	G	62	22
264	G	62	22
265	T	59	22
266	G	56	22
267	C	56	22
268	C	56	22
269	G	44	22
270	T	44	22
271	A	43	22
272	A	43	22
273	A	43	22
274	G	43	22
275	C	46	22
276	A	46	20
277	C	46	21
278	T	46	22
279	A	46	24
280	A	40	31
281	A	40	33
282	T	41	36
283	C	43	74
284	G	43	75
285	G	44	79
286	A	47	79
287	A	47	79
288	C	47	80
289	C	45	80
290	C	44	80
291	T	36	81
292	A	21	81
293	A	21	92
294	A	21	95
295	G	23	95
296	G	21	95
297	G	21	95
298	A	21	95
299	G	21	97
300	C	21	96
301	C	21	96
302	C	21	96
303	C	21	97
304	C	21	70
305	G	17	67
306	A	12	80
307	T	10	84
308	T	9	87
309	T	10	94
310	A	11	95
311	G	30	105
312	A	31	107
313	G	31	110
314	C	31	116
315	T	31	119
316	T	33	119
317	G	33	120
318	A	33	121
319	C	33	124
320	G	33	130
321	G	33	133
322	G	33	143
323	G	33	143
324	A	36	151
325	A	36	156
326	A	36	157
327	G	36	157
328	C	36	157
329	C	35	157
330	G	38	156
331	G	37	156
332	C	34	160
333	G	32	160
334	A	31	163
335	A	29	142
336	C	29	140
337	G	29	140
338	T	29	138
339	G	29	134
340	G	29	131
341	C	29	140
342	G	29	138
343	A	29	124
344	G	29	149
345	A	29	149
346	A	29	171
347	A	29	174
348	G	29	175
349	G	27	480
350	A	27	478
351	A	26	485
352	G	25	485
353	G	24	491
354	G	24	474
355	A	24	478
356	A	22	473
357	G	22	475
358	A	22	475
359	A	22	475
360	A	21	479
361	G	12	486
362	C	11	482
363	G	11	482
364	A	12	485
365	A	12	484
366	A	12	511
367	G	12	517
368	G	12	516
369	A	11	514
370	G	10	516
371	C	10	517
372	G	10	510
373	G	10	510
374	G	10	502
375	C	10	497
376	G	10	496
377	C	10	496
378	T	10	496
379	A	10	495
380	G	10	495
381	G	10	495
382	G	10	491
383	C	8	491
384	G	8	490
385	C	8	490
386	T	8	490
387	G	8	492
388	G	4	491
389	C	4	491
390	A	4	491
391	A	4	476
392	G	4	475
393	T	4	473
394	G	4	439
395	T	3	439
396	A	14	411
397	G	14	408
398	C	14	407
399	G	14	39
400	G	14	39
401	T	20	31
402	C	20	30
403	A	21	28
404	C	21	28
405	G	21	28
406	C	21	28
407	T	21	28
408	G	22	28
409	C	22	26
410	G	22	26
411	C	22	24
412	G	22	24
413	T	22	24
414	A	22	22
415	A	22	22
416	C	22	2
417	C	22	2
418	A	21	2
419	C	21	2
420	C	21	2
421	A	19	2
422	C	19	3
423	A	19	3
424	C	14	4
425	C	14	4
426	C	9	4
427	G	6	4
428	C	6	4
429	C	6	6
430	G	6	6
431	C	6	6
432	G	6	6
433	C	6	6
434	T	6	6
435	T	6	6
436	A	6	6
437	A	6	6
438	T	6	8
439	G	6	8
440	C	2	8
441	G	2	8
442	C	2	6
443	C	2	6
444	G	2	6
445	C	2	6
446	T	0	5
447	A	0	5
448	C	0	5
449	A	0	5
450	G	0	5
451	G	0	5
452	G	0	5
453	C	0	5
454	G	0	5
455	C	0	7
456	G	0	7
457	T	0	6
458	C	0	6
459	C	0	6
460	C	0	6
461	A	0	6
462	T	0	6
463	T	0	6
464	C	0	6
465	G	1	6
466	C	1	6
467	C	1	6
468	A	1	6
469	T	1	6
470	T	1	6
471	C	1	6
472	A	1	6
473	G	1	6
474	G	1	6
475	C	1	7
476	T	4	7
477	G	4	7
478	C	4	7
479	G	4	5
480	C	4	5
481	A	4	6
482	A	4	6
483	C	4	10
484	T	4	10
485	G	4	10
486	T	4	10
487	T	4	13
488	G	4	11
489	G	4	12
490	G	5	12
491	A	8	12
492	A	8	12
493	G	8	12
494	G	8	12
495	G	8	11
496	C	8	11
497	G	8	11
498	A	8	11
499	T	8	11
500	C	8	11
501	G	8	12
502	G	8	12
503	T	11	12
504	G	11	12
505	C	11	12
506	G	11	12
507	G	11	12
508	G	11	12
509	C	11	12
510	C	11	12
511	T	11	12
512	C	11	12
513	T	11	12
514	T	11	12
515	C	8	12
516	G	8	12
517	C	8	12
518	T	7	12
519	A	7	12
520	T	7	12
521	T	5	12
522	A	5	12
523	C	5	12
524	G	4	12
525	C	6	11
526	C	6	11
527	A	6	11
528	G	5	11
529	C	5	11
530	T	6	11
531	G	6	11
532	G	6	11
533	C	7	6
534	G	8	6
535	A	9	6
536	A	9	6
537	A	9	6
538	G	9	6
539	G	11	6
540	G	19	6
541	G	20	7
542	G	21	7
543	A	21	7
544	T	21	7
545	G	21	8
546	T	21	8
547	G	21	8
548	C	21	8
549	T	21	8
550	G	21	8
551	C	21	8
552	A	22	8
553	A	23	8
554	G	23	8
555	G	23	8
556	C	25	8
557	G	25	8
558	A	25	8
559	T	25	8
560	T	25	8
561	A	25	8
562	A	25	7
563	G	26	15
564	T	26	15
565	T	26	17
566	G	26	25
567	G	26	25
568	G	26	25
569	T	26	25
570	A	26	26
571	A	25	26
572	C	21	23
573	G	22	23
574	C	23	23
575	C	21	23
576	A	19	23
577	G	19	23
578	G	19	23
579	G	19	23
580	T	19	23
581	T	19	23
582	T	19	23
583	T	19	23
584	C	19	23
585	C	21	25
586	C	28	25
587	A	34	26
588	G	34	26
589	T	32	26
590	C	25	26
591	A	24	26
592	C	24	26
593	G	24	26
594	A	24	26
595	C	24	25
596	G	24	25
597	T	23	25
598	T	23	25
599	G	23	25
600	T	23	25
601	A	23	25
602	A	23	26
603	A	23	26
604	A	23	27
605	C	19	27
606	G	19	27
607	A	19	28
608	C	19	28
609	G	19	28
610	G	19	28
611	C	19	28
612	C	19	28
613	A	2	19
614	G	2	19
615	T	2	17
616	G	2	6
617	A	3	6
618	G	21	6
619	C	21	6
620	G	21	5
621	C	21	5
622	G	21	5
623	C	20	6
624	G	20	6
625	T	21	6
626	A	21	6
627	A	21	6
628	T	21	6
629	A	21	6
630	C	21	6
631	G	21	6
632	A	21	6
633	C	21	6
634	T	21	6
635	C	21	6
636	A	18	6
637	C	18	4
638	T	18	4
639	A	12	4
640	T	12	4
641	A	9	3
642	G	9	3
643	G	9	3
644	G	9	3
645	C	9	3
646	G	9	3
647	A	9	3
648	A	9	3
649	T	8	3
650	T	8	3
651	G	8	3
652	G	8	3
653	A	3	3
654	G	3	2
655	C	3	2
656	T	1	2
657	C	1	1
658	C	1	1
659	A	0	1
660	C	0	1
661	C	0	1
662	G	0	1
663	C	0	0
664	G	1	0
665	G	1	0
666	T	1	0
667	G	1	1
668	G	1	1
669	C	6	1
670	G	6	1
671	G	6	1
672	C	6	1
673	C	6	1
674	G	6	2
675	C	6	2
676	T	7	5
677	C	7	5
678	T	9	5
679	A	16	5
680	G	17	5
681	A	17	5
682	A	20	5
683	C	20	5
684	T	20	5
685	A	20	5
686	G	20	5
687	T	20	5
688	G	21	5
689	G	21	5
690	A	21	5
691	T	21	5
692	C	21	5
693	C	21	5
694	C	21	5
695	C	23	2
696	C	24	2
697	G	42	2
698	G	43	2
699	G	43	2
700	C	43	2
701	T	43	2
702	G	43	2
703	C	43	2
704	A	44	2
705	G	44	2
706	G	46	2
707	A	48	2
708	A	48	2
709	T	48	2
710	T	49	2
711	C	49	2
712	G	59	1
713	A	61	1
714	T	61	1
715	A	61	1
716	T	63	1
717	C	63	1
718	A	63	1
719	A	58	1
720	G	58	1
721	C	58	1
722	T	58	1
723	T	59	1
724	A	58	0
725	T	59	0
726	C	58	1
727	G	57	1
728	A	55	1
729	T	51	1
730	A	50	1
731	C	50	1
732	C	47	1
733	G	49	1
734	T	49	1
735	C	49	1
736	G	50	1
737	A	52	1
738	C	52	1
739	C	52	1
740	T	52	1
741	C	51	1
742	G	51	2
743	A	49	2
744	G	49	2
745	G	47	2
746	G	49	2
747	G	37	2
748	G	37	2
749	G	37	2
750	G	37	2
751	C	37	2
752	C	37	2
753	C	38	2
754	G	41	2
755	G	54	2
756	T	60	2
757	A	60	2
758	C	60	2
759	C	64	2
760	C	66	2
761	A	82	2
762	G	73	4
763	C	71	4
764	T	71	4
765	T	71	4
766	T	69	4
767	T	69	5
768	G	69	5
769	T	69	5
770	T	71	5
771	C	71	5
772	C	71	6
773	C	75	6
774	T	75	7
775	T	74	7
776	T	76	17
777	A	82	23
778	G	82	24
779	T	134	24
780	G	142	25
781	A	142	55
782	G	145	58
783	G	145	58
784	G	145	58
785	T	145	58
786	T	144	58
787	A	144	58
788	A	143	58
789	T	143	59
790	T	143	59
791	G	143	59
792	C	143	58
793	G	155	58
794	C	169	58
795	G	171	56
796	C	168	56
797	T	165	56
798	T	167	56
799	G	167	56
800	G	167	60
801	C	175	60
802	G	175	60
803	T	174	59
804	A	170	59
805	A	155	59
806	T	147	59
807	C	145	59
808	A	147	59
809	T	143	59
810	G	142	59
811	G	125	59
812	T	122	57
813	C	120	57
814	A	120	57
815	T	120	57
816	A	120	57
817	G	120	54
818	C	120	54
819	T	120	54
820	G	118	54
821	T	118	53
822	T	118	51
823	T	113	51
824	C	113	50
825	C	113	50
826	T	105	38
827	G	98	37
828	T	98	36
829	G	47	36
830	T	39	35
831	G	39	3
832	A	35	1
833	A	29	1
834	A	30	1
835	T	30	1
836	T	30	4
837	G	30	4
838	T	30	4
839	T	26	3
840	A	26	3
841	T	26	3
842	C	26	3
843	C	20	3
844	G	11	3
845	C	8	3
846	T	8	3
847	C	8	3
848	A	6	3
849	C	6	3
850	A	9	3
851	A	6	3
852	T	6	3
853	T	6	3
854	C	6	3
855	C	6	3
856	A	8	3
857	C	8	3
858	A	8	3
859	C	8	0
860	A	8	0
861	A	8	0
862	C	8	0
863	A	8	0
864	T	8	0
865	A	8	0
866	C	8	0
867	G	8	0
868	A	8	0
869	G	8	0
870	C	8	0
871	C	8	0
872	G	8	0
873	G	8	0
874	A	5	0
875	A	6	0
876	G	6	0
877	C	6	0
878	A	3	0
879	T	3	0
880	A	5	0
881	A	5	0
882	A	5	0
883	G	5	1
884	T	5	1
885	G	6	1
886	T	6	1
887	A	10	1
888	A	10	1
889	A	10	1
890	G	10	1
891	C	10	1
892	C	10	1
893	T	10	1
894	G	10	2
895	G	10	2
896	G	10	2
897	G	10	2
898	T	10	2
899	G	10	2
900	C	10	2
901	C	9	2
902	T	9	2
903	A	9	2
904	A	9	2
905	T	8	2
906	G	6	2
907	A	6	2
908	G	6	2
909	T	13	2
910	G	15	2
911	A	17	2
912	G	23	2
913	C	26	2
914	T	30	2
915	A	30	1
916	A	30	1
917	C	30	1
918	T	30	1
919	C	47	1
920	A	47	1
921	C	47	1
922	A	47	1
923	T	47	1
924	T	47	1
925	A	46	1
926	A	47	1
927	T	47	1
928	T	47	1
929	G	47	1
930	C	51	1
931	G	51	1
932	T	54	1
933	T	54	1
934	G	54	1
935	C	54	1
936	G	55	1
937	C	55	1
938	T	56	1
939	C	56	1
940	A	112	1
941	C	119	0
942	T	122	0
943	G	124	0
944	C	124	0
945	C	139	0
946	C	139	0
947	G	144	0
948	C	144	0
949	T	144	1
950	T	144	1
951	T	144	1
952	C	144	7
953	C	144	7
954	A	136	7
955	G	136	7
956	T	136	8
957	C	136	8
958	G	136	10
959	G	130	10
960	G	130	10
961	A	129	10
962	A	124	10
963	A	121	11
964	C	120	11
965	C	120	11
966	T	118	11
967	G	117	11
968	T	117	11
969	C	72	11
970	G	72	11
971	T	72	11
972	G	72	11
973	C	72	11
974	C	72	11
975	A	68	11
976	G	68	11
977	C	68	11
978	T	67	11
979	G	68	11
980	C	61	11
981	A	61	11
982	T	60	11
983	T	60	11
984	A	59	13
985	A	57	17
986	T	55	18
987	G	55	18
988	A	54	18
989	A	54	18
990	T	27	18
991	C	20	18
992	G	17	18
993	G	15	18
994	C	15	17
995	C	8	17
996	A	7	17
997	A	3	17
998	C	3	17
999	G	3	17
1000	C	3	17
1001	G	3	17
1002	C	4	15
1003	G	4	15
1004	G	3	15
1005	G	3	15
1006	G	3	14
1007	A	3	16
1008	G	3	16
1009	A	3	16
1010	G	3	16
1011	G	3	16
1012	C	12	18
1013	G	15	17
1014	G	15	17
1015	T	15	17
1016	T	15	17
1017	T	15	17
1018	G	15	17
1019	C	15	17
1020	G	15	17
1021	T	17	17
1022	A	19	18
1023	T	19	18
1024	T	19	18
1025	G	19	18
1026	G	19	18
1027	G	20	17
1028	C	29	11
1029	G	28	11
1030	C	28	11
1031	T	31	10
1032	C	31	10
1033	T	31	10
1034	T	31	10
1035	C	31	6
1036	C	31	5
1037	G	31	5
1038	C	33	6
1039	T	33	6
1040	T	36	6
1041	C	36	7
1042	C	36	7
1043	T	38	7
1044	C	44	7
1045	G	47	7
1046	C	47	7
1047	T	47	7
1048	C	47	7
1049	A	47	7
1050	C	48	7
1051	T	48	6
1052	G	47	6
1053	A	47	6
1054	C	46	6
1055	T	46	6
1056	C	46	6
1057	G	46	3
1058	C	46	4
1059	T	46	4
1060	G	46	4
1061	C	46	4
1062	G	35	1
1063	C	32	1
1064	T	41	1
1065	C	41	1
1066	G	41	3
1067	G	41	4
1068	T	42	4
1069	C	55	9
1070	G	55	9
1071	T	55	9
1072	T	53	24
1073	C	55	24
1074	G	73	24
1075	G	73	24
1076	C	72	24
1077	T	71	24
1078	G	67	24
1079	C	67	24
1080	G	67	25
1081	G	65	25
1082	C	67	25
1083	G	67	25
1084	A	68	26
1085	G	66	44
1086	C	67	44
1087	G	67	44
1088	G	67	46
1089	T	95	46
1090	A	95	47
1091	T	98	47
1092	C	98	47
1093	A	109	47
1094	G	109	47
1095	C	110	48
1096	T	120	53
1097	C	122	55
1098	A	127	55
1099	C	127	58
1100	T	127	58
1101	C	144	58
1102	A	144	58
1103	A	146	58
1104	A	149	58
1105	G	148	58
1106	G	150	58
1107	C	168	53
1108	G	168	53
1109	G	169	54
1110	T	170	54
1111	A	171	54
1112	A	171	54
1113	T	169	54
1114	A	158	54
1115	C	158	55
1116	G	158	55
1117	G	158	54
1118	T	157	54
1119	T	133	54
1120	A	134	54
1121	T	134	59
1122	C	134	42
1123	C	145	42
1124	A	154	42
1125	C	155	42
1126	A	157	42
1127	G	155	42
1128	A	154	43
1129	A	154	43
1130	T	154	43
1131	C	155	43
1132	A	153	43
1133	G	153	43
1134	G	153	43
1135	G	152	21
1136	G	149	22
1137	A	155	21
1138	T	153	19
1139	A	129	19
1140	A	129	19
1141	C	129	22
1142	G	129	22
1143	C	125	22
1144	A	126	22
1145	G	125	21
1146	G	115	21
1147	A	117	19
1148	A	113	19
1149	A	116	20
1150	G	116	22
1151	A	109	22
1152	A	109	22
1153	C	109	22
1154	A	107	28
1155	T	106	28
1156	G	104	28
1157	T	88	32
1158	G	89	33
1159	A	88	33
1160	G	88	32
1161	C	88	32
1162	A	82	32
1163	A	82	32
1164	A	82	32
1165	A	82	32
1166	G	82	33
1167	G	80	33
1168	C	80	33
1169	C	79	33
1170	A	32	31
1171	G	32	33
1172	C	32	34
1173	A	29	32
1174	A	27	32
1175	A	27	32
1176	A	26	32
1177	G	26	32
1178	G	26	31
1179	C	26	31
1180	C	26	31
1181	A	25	31
1182	G	25	34
1183	G	25	34
1184	A	25	34
1185	A	23	34
1186	C	23	34
1187	C	21	33
1188	G	18	33
1189	T	14	33
1190	A	14	32
1191	A	14	29
1192	A	12	29
1193	A	13	29
1194	A	27	29
1195	G	26	29
1196	G	26	29
1197	C	28	29
1198	C	28	29
1199	G	30	28
1200	C	31	26
1201	G	31	26
1202	T	31	26
1203	T	28	26
1204	G	33	16
1205	C	33	15
1206	T	49	15
1207	G	51	11
1208	G	58	11
1209	C	380	8
1210	G	382	8
1211	T	382	8
1212	T	382	8
1213	T	382	9
1214	T	383	9
1215	T	386	9
1216	C	387	9
1217	C	391	9
1218	A	392	9
1219	T	392	9
1220	A	392	9
1221	G	392	9
1222	G	392	9
1223	C	394	9
1224	T	394	9
1225	C	394	9
1226	C	394	9
1227	G	394	9
1228	C	394	9
1229	C	394	9
1230	C	394	7
1231	C	394	7
1232	C	405	1
1233	C	462	1
1234	T	463	1
1235	G	474	1
1236	A	474	1
1237	C	474	1
1238	G	480	1
1239	A	480	1
1240	G	480	1
1241	C	481	1
1242	A	481	1
1243	T	481	1
1244	C	468	1
1245	A	468	1
1246	C	468	1
1247	A	464	1
1248	A	464	1
1249	A	462	1
1250	A	461	2
1251	A	461	2
1252	T	461	2
1253	C	461	2
1254	G	455	2
1255	A	455	2
1256	C	441	2
1257	G	439	2
1258	C	433	2
1259	T	122	2
1260	C	120	2
1261	A	121	2
1262	A	121	2
1263	G	121	3
1264	T	120	4
1265	C	119	4
1266	A	121	4
1267	G	117	4
1268	A	116	4
1269	G	116	13
1270	G	116	13
1271	T	208	13
1272	G	208	14
1273	G	206	16
1274	C	211	17
1275	G	217	21
1276	A	246	21
1277	A	249	22
1278	A	250	22
1279	C	251	24
1280	C	254	25
1281	C	259	25
1282	G	258	25
1283	A	209	25
1284	C	212	25
1285	A	205	25
1286	G	210	25
1287	G	209	25
1288	A	203	25
1289	C	203	25
1290	T	203	25
1291	A	202	26
1292	T	202	26
1293	A	203	27
1294	A	205	27
1295	A	205	27
1296	G	210	27
1297	A	208	27
1298	T	206	27
1299	A	206	27
1300	C	206	25
1301	C	206	25
1302	A	257	25
1303	G	257	25
1304	G	257	25
1305	C	269	22
1306	G	267	21
1307	T	268	21
1308	T	268	21
1309	T	268	21
1310	C	268	19
1311	C	267	18
1312	C	291	20
1313	C	307	16
1314	C	312	15
1315	T	310	13
1316	G	306	13
1317	G	315	13
1318	A	330	13
1319	A	330	13
1320	G	331	13
1321	C	238	13
1322	T	243	13
1323	C	243	13
1324	C	239	12
1325	C	236	9
1326	T	249	9
1327	C	274	9
1328	G	273	9
1329	T	332	10
1330	G	337	9
1331	C	340	9
1332	G	344	9
1333	C	342	10
1334	T	345	10
1335	C	339	10
1336	T	335	10
1337	C	337	9
1338	C	336	9
1339	T	390	10
1340	G	390	10
1341	T	390	10
1342	T	390	10
1343	C	393	10
1344	C	396	10
1345	G	398	10
1346	A	396	10
1347	C	398	10
1348	C	400	11
1349	C	403	12
1350	T	409	12
1351	G	409	12
1352	C	352	12
1353	C	356	12
1354	G	359	13
1355	C	341	13
1356	T	340	13
1357	T	337	13
1358	A	337	13
1359	C	338	13
1360	C	335	13
1361	G	318	13
1362	G	306	5
1363	A	282	5
1364	T	279	5
1365	A	279	5
1366	C	279	5
1367	C	273	5
1368	T	214	5
1369	G	215	5
1370	T	213	5
1371	C	213	5
1372	C	119	6
1373	G	119	6
1374	C	119	6
1375	C	116	6
1376	T	113	32
1377	T	113	32
1378	T	113	32
1379	C	113	32
1380	T	105	33
1381	C	99	34
1382	C	96	34
1383	C	91	34
1384	T	86	34
1385	T	86	36
1386	C	84	38
1387	G	82	38
1388	G	80	38
1389	G	44	38
1390	A	44	43
1391	A	44	43
1392	G	44	43
1393	C	41	43
1394	G	46	50
1395	T	54	50
1396	G	55	50
1397	G	54	50
1398	C	60	49
1399	G	61	50
1400	C	59	52
1401	T	59	55
1402	T	59	69
1403	T	55	72
1404	C	53	73
1405	T	54	73
1406	C	62	73
1407	A	68	73
1408	T	79	73
1409	A	85	84
1410	G	85	85
1411	C	79	85
1412	T	82	86
1413	C	81	87
1414	A	103	87
1415	C	107	87
1416	G	107	87
1417	C	121	87
1418	T	122	90
1419	G	132	90
1420	T	138	90
1421	A	141	96
1422	G	141	93
1423	G	142	93
1424	T	246	93
1425	A	246	93
1426	T	250	67
1427	C	251	67
1428	T	257	67
1429	C	259	68
1430	A	271	68
1431	G	275	67
1432	T	275	67
1433	T	275	67
1434	C	276	66
1435	G	280	64
1436	G	282	64
1437	T	293	64
1438	G	293	64
1439	T	294	64
1440	A	298	59
1441	G	298	60
1442	G	299	60
1443	T	315	60
1444	C	310	53
1445	G	298	53
1446	T	296	53
1447	T	295	53
1448	C	292	53
1449	G	296	51
1450	C	306	49
1451	T	313	46
1452	C	315	32
1453	C	331	33
1454	A	374	31
1455	A	373	31
1456	G	364	31
1457	C	359	31
1458	T	350	31
1459	G	342	17
1460	G	342	16
1461	G	346	16
1462	C	342	16
1463	T	347	15
1464	G	326	15
1465	T	327	15
1466	G	327	15
1467	T	316	15
1468	G	322	11
1469	C	312	11
1470	A	315	11
1471	C	313	4
1472	G	318	3
1473	A	364	3
1474	A	292	3
1475	C	293	3
1476	C	291	3
1477	C	295	3
1478	C	308	3
1479	C	333	2
1480	C	371	1
1481	G	367	1
1482	T	367	1
1483	T	370	2
1484	C	371	3
1485	A	373	3
1486	G	377	8
1487	C	368	8
1488	C	378	8
1489	C	386	8
1490	G	428	8
1491	A	437	8
1492	C	441	8
1493	C	428	8
1494	G	427	8
1495	C	426	8
1496	T	431	8
1497	G	432	8
1498	C	374	10
1499	G	369	10
1500	C	366	10
1501	C	363	10
1502	T	364	10
1503	T	366	9
1504	A	368	9
1505	T	393	13
1506	C	397	16
1507	C	958	16
1508	G	1006	18
1509	G	1044	18
1510	T	1158	19
1511	A	1163	19
1512	A	1174	19
1513	C	1175	19
1514	T	1177	19
1515	A	1195	20
1516	T	1198	20
1517	C	1195	20
1518	G	1190	20
1519	T	1210	20
1520	C	1196	20
1521	T	1195	21
1522	T	1215	21
1523	G	1165	21
1524	A	1175	21
1525	G	1175	21
1526	T	1188	21
1527	C	1187	21
1528	C	1173	21
1529	A	1201	21
1530	A	1154	21
1531	C	1154	21
1532	C	1153	21
1533	C	1143	23
1534	G	1132	25
1535	G	1122	25
1536	T	1416	20
1537	A	1429	20
1538	A	1433	21
1539	G	1445	22
1540	A	1413	22
1541	C	1410	22
1542	A	1409	22
1543	C	1411	22
1544	G	1408	22
1545	A	1409	22
1546	C	1406	23
1547	T	1401	23
1548	T	1404	21
1549	A	1404	21
1550	T	1396	18
1551	C	1363	18
1552	G	1363	18
1553	C	1364	11
1554	C	1362	11
1555	A	1363	10
1556	C	1363	10
1557	T	885	10
1558	G	843	8
1559	G	805	8
1560	C	706	7
1561	A	708	7
1562	G	699	7
1563	C	695	7
1564	A	700	7
1565	G	680	6
1566	C	675	6
1567	C	675	7
1568	A	681	7
1569	C	657	7
1570	T	653	7
1571	G	653	3
1572	G	625	4
1573	T	624	4
1574	A	592	4
1575	A	590	4
1576	C	578	4
1577	A	574	4
1578	G	570	6
1579	G	522	6
1580	A	515	6
1581	T	514	6
1582	T	514	6
1583	A	510	5
1584	G	505	7
1585	C	504	7
1586	A	457	7
1587	G	443	7
1588	A	429	7
1589	G	626	7
1590	C	617	7
1591	G	638	7
1592	A	638	7
1593	G	640	7
1594	G	637	7
1595	T	633	7
1596	A	630	7
1597	T	630	7
1598	G	628	7
1599	T	628	7
1600	A	631	7
1601	G	631	7
1602	G	631	7
1603	C	632	7
1604	G	632	7
1605	G	628	7
1606	T	628	7
1607	G	628	7
1608	C	628	7
1609	T	628	7
1610	A	624	7
1611	C	623	7
1612	A	622	7
1613	G	622	7
1614	A	619	7
1615	G	619	7
1616	T	619	7
1617	T	618	6
1618	C	613	6
1619	T	613	6
1620	T	612	6
1621	G	604	4
1622	A	601	1
1623	A	41	1
1624	G	41	1
1625	T	41	1
1626	G	41	1
1627	G	41	1
1628	T	41	1
1629	G	41	1
1630	G	41	1
1631	C	41	1
1632	C	41	1
1633	T	40	1
1634	A	40	1
1635	A	40	1
1636	C	36	1
1637	T	36	1
1638	A	36	1
1639	C	34	0
1640	G	34	0
1641	G	34	0
1642	C	34	0
1643	T	30	0
1644	A	30	0
1645	C	30	0
1646	A	30	0
1647	C	30	0
1648	T	30	0
1649	A	27	0
1650	G	25	0
1651	A	1	0
1652	A	1	0
1653	G	0	0
1654	G	0	0
1655	A	0	0
1656	C	0	0
1657	A	0	0
1658	G	0	0
1659	T	0	4
1660	A	1	4
1661	T	1	4
1662	T	1	4
1663	T	1	4
1664	G	1	4
1665	G	1	4
1666	T	2	4
1667	A	2	4
1668	T	2	4
1669	C	2	4
1670	T	2	4
1671	G	2	4
1672	C	2	4
1673	G	3	4
1674	C	3	4
1675	T	3	5
1676	C	3	5
1677	T	33	5
1678	G	34	1
1679	C	34	1
1680	T	57	1
1681	G	59	1
1682	A	60	1
1683	A	62	1
1684	G	62	3
1685	C	62	3
1686	C	71	3
1687	A	82	10
1688	G	83	10
1689	T	83	10
1690	T	83	10
1691	A	85	10
1692	C	85	11
1693	C	85	11
1694	T	85	11
1695	T	85	11
1696	C	85	11
1697	G	85	11
1698	G	86	25
1699	A	86	25
1700	A	86	25
1701	A	86	26
1702	A	86	26
1703	A	88	26
1704	G	88	26
1705	A	88	26
1706	G	91	28
1707	T	91	28
1708	T	91	28
1709	G	91	29
1710	G	92	29
1711	T	94	30
1712	A	94	30
1713	G	94	30
1714	C	94	30
1715	T	94	30
1716	C	92	30
1717	T	92	30
1718	T	89	30
1719	G	89	30
1720	A	89	30
1721	T	83	30
1722	C	83	30
1723	C	82	30
1724	G	82	30
1725	G	82	28
1726	C	82	28
1727	A	51	28
1728	A	50	28
1729	A	50	27
1730	C	37	27
1731	A	35	27
1732	A	6	27
1733	A	5	27
1734	C	5	25
1735	C	5	25
1736	A	2	25
1737	C	1	18
1738	C	1	18
1739	G	1	17
1740	C	1	17
1741	T	1	18
1742	G	1	17
1743	G	1	17
1744	T	0	17
1745	A	0	17
1746	G	0	17
1747	C	0	17
1748	G	0	2
1749	G	0	2
1750	T	5	2
1751	G	5	1
1752	G	8	1
1753	T	8	1
1754	T	8	1
1755	T	8	1
1756	T	8	1
1757	T	13	1
1758	T	13	1
1759	T	26	2
1760	G	27	2
1761	T	27	2
1762	T	29	2
1763	T	29	2
1764	G	29	3
1765	C	29	3
1766	A	32	3
1767	A	32	3
1768	G	32	3
1769	C	32	3
1770	A	32	3
1771	G	32	3
1772	C	32	3
1773	A	32	3
1774	G	32	3
1775	A	32	3
1776	T	32	3
1777	T	32	3
1778	A	32	3
1779	C	32	3
1780	G	32	3
1781	C	31	3
1782	G	32	3
1783	C	32	3
1784	A	32	2
1785	G	32	2
1786	A	30	2
1787	A	23	1
1788	A	23	1
1789	A	3	1
1790	A	3	1
1791	A	3	1
1792	A	3	1
1793	G	3	1
1794	G	3	1
1795	A	15	1
1796	T	15	1
1797	C	15	1
1798	T	15	1
1799	C	15	1
1800	A	15	1
1801	A	14	1
1802	G	14	1
1803	A	14	1
1804	A	14	1
1805	G	14	1
1806	A	14	1
1807	T	13	1
1808	C	13	1
1809	C	13	0
1810	T	15	1
1811	T	15	3
1812	T	16	3
1813	G	17	3
1814	A	18	3
1815	T	18	3
1816	C	19	3
1817	T	19	3
1818	T	19	4
1819	T	19	4
1820	T	41	8
1821	C	42	8
1822	T	82	8
1823	A	132	8
1824	C	133	8
1825	G	134	8
1826	G	139	8
1827	G	142	8
1828	G	142	8
1829	T	144	8
1830	C	144	8
1831	T	144	8
1832	G	144	8
1833	A	144	8
1834	C	146	14
1835	G	147	14
1836	C	147	15
1837	T	150	15
1838	C	150	16
1839	A	153	16
1840	G	153	16
1841	T	154	16
1842	G	154	16
1843	G	154	16
1844	A	156	16
1845	A	144	16
1846	C	144	16
1847	G	143	16
1848	A	144	16
1849	A	144	16
1850	A	144	16
1851	A	144	16
1852	C	144	16
1853	T	144	17
1854	C	144	17
1855	A	144	17
1856	C	143	17
1857	G	143	17
1858	T	143	17
1859	T	143	17
1860	A	142	17
1861	A	145	15
1862	G	144	16
1863	G	145	13
1864	G	145	12
1865	A	145	12
1866	T	140	12
1867	T	140	12
1868	T	140	12
1869	T	141	12
1870	G	122	14
1871	G	121	14
1872	T	83	14
1873	C	36	13
1874	A	35	13
1875	T	34	13
1876	G	31	13
1877	A	28	13
1878	G	28	13
1879	A	26	13
1880	T	26	13
1881	T	25	13
1882	A	25	13
1883	T	25	13
1884	C	23	6
1885	A	22	6
1886	A	20	5
1887	A	17	5
1888	A	17	4
1889	A	14	4
1890	G	14	4
1891	G	27	4
1892	A	57	4
1893	T	59	4
1894	C	59	4
1895	T	60	4
1896	T	60	4
1897	C	60	4
1898	A	60	4
1899	C	60	4
1900	C	66	4
1901	T	68	4
1902	A	73	1
1903	G	74	0
1904	A	74	0
1905	T	76	0
1906	C	76	0
1907	C	78	3
1908	T	76	5
1909	T	76	5
1910	T	76	5
1911	T	76	5
1912	A	76	5
1913	A	76	5
1914	A	76	5
1915	T	76	5
1916	T	76	7
1917	A	76	14
1918	A	76	14
1919	A	77	14
1920	A	78	14
1921	A	78	14
1922	T	78	14
1923	G	84	14
1924	A	85	14
1925	A	91	14
1926	G	91	14
1927	T	91	14
1928	T	91	14
1929	T	91	14
1930	T	91	14
1931	A	93	14
1932	A	105	14
1933	A	109	14
1934	T	115	14
1935	C	116	18
1936	A	126	18
1937	A	128	18
1938	T	129	18
1939	C	130	18
1940	T	130	18
1941	A	115	21
1942	A	85	22
1943	A	83	24
1944	G	82	24
1945	T	80	24
1946	A	80	24
1947	T	80	24
1948	A	79	24
1949	T	79	38
1950	A	72	38
1951	T	71	39
1952	G	71	39
1953	A	72	38
1954	G	72	38
1955	T	66	38
1956	A	66	38
1957	A	64	38
1958	A	64	39
1959	C	64	39
1960	T	64	39
1961	T	69	41
1962	G	71	41
1963	G	71	41
1964	T	72	41
1965	C	75	41
1966	T	75	37
1967	G	75	31
1968	A	89	31
1969	C	88	31
1970	A	94	31
1971	G	102	34
1972	T	104	34
1973	T	99	34
1974	A	98	34
1975	C	102	34
1976	C	102	34
1977	A	159	36
1978	A	159	36
1979	T	159	36
1980	G	159	36
1981	C	159	54
1982	T	147	54
1983	T	150	54
1984	A	144	52
1985	A	143	50
1986	T	135	56
1987	C	133	59
1988	A	134	63
1989	G	133	63
1990	T	156	64
1991	G	154	63
1992	A	152	64
1993	G	156	65
1994	G	166	64
1995	C	171	64
1996	A	171	64
1997	C	178	64
[truncated: 1,012 more rows]
